# Supplementary material for: HOX paralogs selectively convert binding of ubiquitous transcription factors into tissue-specific patterns of enhancer activation
Source: PLoS Genet. 2020 Dec 14;16(12):e1009162. doi: 10.1371/journal.pgen.1009162 (PMC7769617; doi:10.1371/journal.pgen.1009162)
Supplement: S1 Table — (CSV) [file pgen.1009162.s008.csv]

#order	chr	start	end	summit	-log10(pvalue)	fold_enrichment	closest_gene_1	closest_gene_2
1	chr7	106168236	106169154	106168677	507.63116	116.57412	Uvrag	AK031221
2	chr5	73385951	73386865	73386371	289.40201	71.6078	Slc10a4	Slain2
3	chr8	43292413	43293136	43292745	223.3593	60.23718	Zfp353	Frg1
4	chr7	151839697	151840354	151839978	207.23569	56.77029	Ano1	Fadd
5	chr11	65249039	65249609	65249340	194.45462	52.31255	AK042647	Myocd
6	chr19	15478355	15478992	15478686	189.28218	48.09415	Psat1	Cep78
7	chr5	122422481	122423223	122422847	197.85959	47.5211	Cux2	AK133032
8	chr9	56312953	56313625	56313330	164.02843	47.23635	Hmg20a	C230081A13Rik
9	chr14	39538991	39539767	39539408	160.19038	46.36963	Nrg3	AK133078
10	chr8	105688996	105690064	105689735	139.37851	41.60266	Cdh11	AK016594
11	chr3	81032036	81032868	81032452	141.2094	40.74237	Pdgfc	Glrb
12	chr1	152327632	152328208	152327924	122.75346	37.70241	Prg4	Tpr
13	chr3	52270902	52271549	52271281	122.75346	37.70241	AK040671	Foxo1
14	chr6	116600244	116601006	116600648	122.75346	37.70241	Rassf4	8430408G22Rik
15	chr3	118558120	118559033	118558585	117.29916	36.40232	Dpyd	AK076759
16	chr15	91917833	91918493	91918181	110.09899	34.66888	Cntn1	AK131781
17	chr18	45892191	45892999	45892575	110.09899	34.66888	AK039712	Kcnn2
18	chr7	149705651	149706395	149705950	106.53101	33.80216	Tnnt3	Mrpl23
19	chr14	23468861	23469407	23469111	104.75528	33.3688	1700112E06Rik	AK015475
20	chr14	22722800	22724242	22723185	102.98515	32.93544	AK079754	Comtd1
21	chr14	23834547	23835385	23835029	101.2207	32.50208	1700112E06Rik	Gm10248
22	chr14	40767345	40768083	40767662	101.2207	32.50208	AK007151	Nrg3
23	chr1	78904202	78904902	78904529	103.55317	32.10005	Kcne4	Acsl3
24	chr10	71128963	71129519	71129286	99.46198	32.06872	Ipmk	DQ699981
25	chr8	89808007	89809090	89808529	99.46198	32.06872	AK139810	Cbln1
26	chr1	92440709	92441266	92441043	95.96214	31.20199	Cops8	Col6a3
27	chr13	83801911	83802235	83802107	95.96214	31.20199	Mef2c	AK036048
28	chr3	127576903	127577827	127577364	103.25124	30.79142	5730508B09Rik	Ap1ar
29	chr17	50300458	50301074	50300760	94.22115	30.76863	Rftn1	AK133160
30	chr17	72508235	72508852	72508587	92.48624	30.33527	Alk	Clip4
31	chr10	120154064	120154764	120154409	94.16628	30.17182	AK014882	Msrb3
32	chr18	61812768	61813815	61813132	94.92547	30.04235	AK087736	Mir143
33	chr10	37336228	37336983	37336540	89.03497	29.46855	AK040320	Marcks
34	chr2	160377952	160378621	160378301	89.03497	29.46855	Top1	Plcg1
35	chr13	15103707	15104396	15104126	87.31879	29.03519	AK085253	AK085253
36	chr3	49646004	49646776	49646379	87.31879	29.03519	Pcdh18	AK144912
37	chr10	83420012	83420632	83420275	85.60904	28.60183	AK082148	1500009L16Rik
38	chr14	34606993	34607698	34607332	85.60904	28.60183	AK076784	Gdf10
39	chr18	18055413	18055920	18055675	83.90582	28.16847	4921533I20Rik	AK133007
40	chr7	143780027	143780755	143780338	83.90582	28.16847	Mgmt	AK038554
41	chr6	31836871	31837461	31837236	96.29423	28.06288	AK080631	1700012A03Rik
42	chr8	81233843	81234457	81234144	88.11747	27.84391	Slc10a7	Lsm6
43	chr3	30352763	30353409	30353120	91.5246	27.5889	Mecom	Arpm1
44	chr10	6177370	6177941	6177696	80.51937	27.30174	Mthfd1l	Akap12
45	chr10	98725439	98726069	98725757	80.51937	27.30174	Dusp6	AK083606
46	chr6	54518739	54519251	54518971	80.51937	27.30174	Scrn1	Fkbp14
47	chr7	79225553	79226201	79225868	78.83634	26.86838	Mctp2	AK076715
48	chr7	81475323	81475926	81475656	78.83634	26.86838	Slco3a1	St8sia2
49	chr8	28094779	28095609	28095282	78.83634	26.86838	Zfp703	Erlin2
50	chr4	99889150	99889653	99889368	89.99263	26.75004	Ror1	Pgm2
51	chr8	27461904	27463150	27462252	77.16026	26.43502	Thap1	Rnf170
52	chr10	23208742	23209437	23209065	79.77514	26.3385	AK019688	Eya4
53	chr14	106077439	106077935	106077640	74.77224	25.5869	AK045385	FJ744746
54	chr4	83998515	83999062	83998795	74.7563	25.57773	Bnc2	4930473A06Rik
55	chr14	17942298	17942799	17942513	73.82938	25.5683	Rarb	Top2b
56	chr8	24502585	24503113	24502874	73.82938	25.5683	Sfrp1	Golga7
57	chr8	122820899	122821458	122821129	73.82938	25.5683	AK039624	Fam92b
58	chr11	28807738	28808313	28808049	77.40096	25.51538	Efemp1	Mir217
59	chr1	148894642	148895252	148894973	72.17482	25.13494	Fam5c	AK158929
60	chr4	23659484	23660156	23659828	72.17482	25.13494	AK136028	AK136028
61	chr15	51629811	51630523	51630050	71.46493	24.72514	Eif3h	Utp23
62	chr14	28080468	28081025	28080735	70.52768	24.70158	Arhgef3	Il17rd
63	chr16	57532139	57532781	57532471	68.88808	24.26822	2610528E23Rik	Filip1l
64	chr7	133007547	133008066	133007770	68.21807	23.88111	D430042O09Rik	Gsg1l
65	chr10	39278309	39278891	39278608	68.20322	23.87255	Fyn	Traf3ip2
66	chr14	121533459	121534142	121533765	67.25617	23.83486	Farp1	AK048595
67	chr6	36840227	36840851	36840472	67.25617	23.83486	Dgki	Ptn
68	chr6	113256106	113256606	113256432	67.25617	23.83486	Brpf1	Cpne9
69	chr7	16638081	16638831	16638484	67.25617	23.83486	Zfp541	Napa
70	chr3	79689775	79690392	79690057	65.63208	23.40149	Fam198b	Tmem144
71	chr5	112971247	112971811	112971538	65.63208	23.40149	Sez6l	AK006593
72	chr10	58099311	58099900	58099605	64.98655	23.02821	Edar	BB019430
73	chr10	37355940	37356675	37356382	64.01595	22.96813	AK040320	Marcks
74	chr2	172996815	172997541	172997178	64.01595	22.96813	Pck1	Zbp1
75	chr5	114988836	114989334	114989006	64.01595	22.96813	BC057022	Mvk
76	chr9	68082308	68082927	68082576	63.36863	22.59366	Vps13c	C2cd4a
77	chr1	38602197	38603044	38602666	62.40792	22.53477	Aff3	AK048050
78	chr11	27005832	27006543	27006199	62.40792	22.53477	Gapdh	Vrk2
79	chr15	42660119	42660938	42660541	62.40792	22.53477	AK138307	Angpt1
80	chr15	93741128	93741869	93741450	62.40792	22.53477	Prickle1	Adamts20
81	chr17	83483379	83483904	83483659	62.40792	22.53477	Pkdcc	Eml4
82	chr1	73353628	73354329	73354020	65.41042	22.27513	Pinc	BC100504
83	chr8	27787855	27788672	27788309	65.41042	22.27513	Zfp703	Erlin2
84	chr1	9978504	9979672	9978877	60.80816	22.10141	Lrrc67	Cops5
85	chr13	73207497	73208277	73207947	60.80816	22.10141	Irx4	Ndufs6
86	chr6	117429480	117430176	117429894	60.80816	22.10141	AK135471	AK162833
87	chr2	114893016	114893768	114893483	63.29267	22.05515	AK019710	Atpbd4
88	chr12	27622461	27623060	27622667	59.21683	21.66805	AK015322	AK163447
89	chr12	27624450	27625159	27624867	59.21683	21.66805	AK015322	AK163447
90	chr7	52003532	52004114	52003816	59.21683	21.66805	Zfp473	Vrk3
91	chr10	120224244	120224799	120224475	68.1919	21.40004	Msrb3	AK014882
92	chr1	98460541	98461063	98460799	57.63409	21.23469	Slco4c1	AK035520
93	chr11	23999677	24000151	24000010	57.63409	21.23469	Bcl11a	AK019722
94	chr11	77668720	77669401	77669070	57.63409	21.23469	Myo18a	Pipox
95	chr13	29508091	29509211	29508438	57.63409	21.23469	Cdkal1	AK150110
96	chr13	31623537	31624165	31623800	57.63409	21.23469	Foxq1	AK085428
97	chr18	47807530	47808070	47807725	57.63409	21.23469	Gm5095	9130209A04Rik
98	chr2	101432110	101433202	101432774	57.63409	21.23469	B230118H07Rik	Rag2
99	chr10	84696513	84697147	84696785	62.91975	20.87808	AK165297	Cry1
100	chr2	64010129	64011460	64010825	68.94069	20.87001	Fign	AK136239
101	chr10	125246927	125247939	125247269	56.06011	20.80133	Lrig3	Slc16a7
102	chr13	103816983	103818114	103817507	56.06011	20.80133	Mast4	AK007100
103	chr14	90184767	90185189	90185106	56.06011	20.80133	Gm5088	0
104	chr19	6996364	6996997	6996704	56.06011	20.80133	1700019N12Rik	Esrra
105	chr19	44368214	44369461	44368523	56.06011	20.80133	Scd2	Scd4
106	chr3	83492770	83493405	83493095	56.06011	20.80133	Sfrp2	AK137033
107	chr4	150132489	150132936	150132743	56.06011	20.80133	AK033051	Errfi1
108	chr6	88597764	88598318	88598037	56.06011	20.80133	Kbtbd12	AK029023
109	chr14	46778479	46779016	46778701	59.52055	20.39931	Ubb	Gm15217
110	chr11	17350422	17351174	17350716	54.49508	20.36797	C1d	Wdr92
111	chr11	17578208	17578809	17578528	54.49508	20.36797	Etaa1	AK013680
112	chr11	28536618	28537184	28536873	54.49508	20.36797	Ccdc85a	Mir216b
113	chr13	107941498	107942083	107941784	54.49508	20.36797	AK172672	3830408C21Rik
114	chr14	22909957	22910962	22910297	54.49508	20.36797	1700112E06Rik	Zfp503
115	chr14	24342991	24343666	24343271	54.49508	20.36797	Kcnma1	AK043847
116	chr18	53476509	53477010	53476765	54.49508	20.36797	Snx24	Ppic
117	chr4	27714050	27714597	27714341	54.49508	20.36797	0	0
118	chr6	6647529	6648066	6647829	54.49508	20.36797	Shfm1	Dlx6os1
119	chr8	53474714	53475749	53475349	54.49508	20.36797	AK028033	0
120	chr12	9344629	9345296	9344924	53.92285	20.03589	AK006240	Osr1
121	chr1	191861842	191862366	191862073	52.93918	19.93461	AK083547	Prox1
122	chr18	33969189	33969743	33969435	54.24734	19.75388	Epb4.1l4a	AK010403
123	chr14	121507591	121508033	121507861	51.39261	19.50125	Farp1	AK048595
124	chr17	26975617	26976566	26976298	51.39261	19.50125	Nkx2-5	Bnip1
125	chr18	53213753	53214241	53213998	51.39261	19.50125	Snx2	Sncaip
126	chr3	149612050	149612817	149612373	51.39261	19.50125	AK139864	BC075654
127	chr4	150143159	150143751	150143484	51.39261	19.50125	AK033051	Errfi1
128	chr6	23996784	23997407	23997204	51.39261	19.50125	Slc13a1	Tas2r118
129	chr6	112792315	112793197	112792628	51.39261	19.50125	Srgap3	Rad18
130	chr2	160249233	160249744	160249523	50.8454	19.1833	Mafb	Gm826
131	chr6	93420530	93421276	93420934	50.8454	19.1833	Magi1	9530026P05Rik
132	chr7	138969358	138970189	138969756	50.8454	19.1833	AB033524	Gpr26
133	chr10	87114330	87115266	87114637	53.09157	19.09297	Pah	Ascl1
134	chr1	66050660	66051488	66051073	49.85557	19.06788	Crygf	Mtap2
135	chr12	10334422	10335012	10334734	49.85557	19.06788	Nt5c1b	Rdh14
136	chr15	33180503	33181106	33180792	49.85557	19.06788	Pgcp	1700084J12Rik
137	chr15	92210230	92210587	92210387	49.85557	19.06788	AK035742	Pdzrn4
138	chr19	58493985	58494780	58494395	49.85557	19.06788	Gfra1	1700011F14Rik
139	chr3	148575036	148575811	148575382	49.85557	19.06788	Lphn2	AK133793
140	chr4	48504189	48504746	48504466	49.85557	19.06788	Tex10	5730528L13Rik
141	chr6	117559510	117560045	117559827	49.85557	19.06788	AK162833	AK006540
142	chr7	81448290	81449370	81449082	49.85557	19.06788	Slco3a1	St8sia2
143	chr8	105602410	105603085	105602863	49.85557	19.06788	Cdh11	AK016594
144	chr1	158946657	158947321	158947023	53.48711	18.85974	Ralgps2	1700057K13Rik
145	chr2	83181562	83182246	83181981	49.32088	18.757	Zc3h15	Itgav
146	chr4	29668908	29670098	29669290	49.32088	18.757	Epha7	0
147	chr11	18296309	18296911	18296573	48.32828	18.63452	AK013680	Etaa1
148	chr14	119684996	119685545	119685270	48.32828	18.63452	Hs6st3	AK147121
149	chr15	42438328	42438945	42438678	48.32828	18.63452	Angpt1	AK138307
150	chr16	96719045	96719715	96719405	48.32828	18.63452	Pcp4	Itgb2l
151	chr18	17962285	17962845	17962591	48.32828	18.63452	4921533I20Rik	AK133007
152	chr18	84254011	84254481	84254183	48.32828	18.63452	Tshz1	Zadh2
153	chr2	115219535	115220198	115219883	48.32828	18.63452	AK019710	3110099E03Rik
154	chr3	30412719	30413275	30413043	48.32828	18.63452	Mecom	Arpm1
155	chr5	135254858	135255439	135255108	48.32828	18.63452	Eln	Limk1
156	chr6	140678624	140679614	140678773	48.32828	18.63452	Aebp2	Plekha5
157	chr8	62885319	62885846	62885551	48.32828	18.63452	Aadat	Mfap3l
158	chr7	96571502	96572232	96571855	49.69631	18.51926	AK143758	Fzd4
159	chr13	103077799	103078468	103078216	46.81096	18.20116	Cd180	Mast4
160	chr15	92925059	92925645	92925291	46.81096	18.20116	Gxylt1	Yaf2
161	chr3	29964985	29965582	29965307	46.81096	18.20116	AK145113	Mecom
162	chr4	130443111	130443758	130443462	50.5223	18.08996	Laptm5	Matn1
163	chr10	37407483	37408102	37407736	48.61496	17.89966	AK016383	AK040320
164	chr1	84052853	84053420	84053072	45.30384	17.7678	Pid1	AK017086
165	chr11	114026765	114027504	114027119	45.30384	17.7678	AK007042	AK006331
166	chr13	32406547	32407179	32406909	45.30384	17.7678	Gmds	Mylk4
167	chr13	99210336	99210734	99210607	45.30384	17.7678	Foxd1	Btf3
168	chr17	85356786	85357283	85357055	45.30384	17.7678	1110020A21Rik	Ppm1b
169	chr2	6099797	6100440	6100088	45.30384	17.7678	Echdc3	AK044786
170	chr2	115685799	115686304	115686061	45.30384	17.7678	Meis2	BC052040
171	chr2	128401007	128401511	128401179	45.30384	17.7678	Anapc1	Mertk
172	chr3	39510392	39511046	39510775	45.30384	17.7678	Fat4	Intu
173	chr3	41744272	41744772	41744489	45.30384	17.7678	D3Ertd751e	Sclt1
174	chr3	128222615	128223130	128222872	45.30384	17.7678	AK050844	AK036551
175	chr8	97729652	97730251	97730032	45.30384	17.7678	Cngb1	Kifc3
176	chr17	62810523	62811160	62810769	51.90667	17.54101	Efna5	BC125002
177	chr1	42600423	42601125	42600870	43.80717	17.33444	2610017I09Rik	Pou3f3
178	chr1	115935802	115936389	115936109	43.80717	17.33444	0	0
179	chr1	164184493	164185763	164185235	43.80717	17.33444	Dnm3	Dnm3os
180	chr16	85038022	85038564	85038266	43.80717	17.33444	App	AK082307
181	chr2	166063295	166063885	166063568	43.80717	17.33444	Gm11468	Sulf2
182	chr4	98269659	98270265	98270033	43.80717	17.33444	Inadl	AK145828
183	chr6	65298286	65298834	65298537	43.80717	17.33444	C130060K24Rik	Hpgds
184	chr9	27620923	27621448	27621257	43.80717	17.33444	Opcml	Spata19
185	chr6	43341184	43342152	43341517	48.5509	16.98989	Tpk1	Nobox
186	chr10	33951525	33952162	33951875	42.32122	16.90108	Dse	Tspyl1
187	chr10	106879802	106880337	106880080	42.32122	16.90108	Lin7a	Myf5
188	chr13	56125916	56126419	56126219	42.32122	16.90108	AK043531	H2afy
189	chr14	24208008	24208561	24208265	42.32122	16.90108	Kcnma1	AK043847
190	chr15	96704207	96704984	96704768	42.32122	16.90108	Slc38a4	Slc38a2
191	chr17	9621034	9621591	9621359	42.32122	16.90108	Pabpc6	6530411M01Rik
192	chr17	57171016	57171577	57171279	42.32122	16.90108	Khsrp	Slc25a41
193	chr17	86147842	86148520	86148181	42.32122	16.90108	Six2	Six3
194	chr19	17725215	17725732	17725459	42.32122	16.90108	Pcsk5	Rfk
195	chr2	61031192	61031670	61031439	42.32122	16.90108	Rbms1	Tank
196	chr2	109876095	109876734	109876468	42.32122	16.90108	Ccdc34	AK006310
197	chr3	35303935	35304429	35304146	42.32122	16.90108	AK029958	Atp11b
198	chr3	50028472	50029228	50028840	42.32122	16.90108	Slc7a11	AK144912
199	chr3	121279722	121280329	121280062	42.32122	16.90108	AK040960	Slc44a3
200	chr3	143652404	143652982	143652738	42.32122	16.90108	AK029620	Lmo4
201	chr4	66849017	66849666	66849335	42.32122	16.90108	Tlr4	Astn2
202	chr5	92252016	92252577	92252189	42.32122	16.90108	AK019798	Rchy1
203	chr5	139410360	139410933	139410663	42.32122	16.90108	Pdgfa	Prkar1b
204	chr6	30629562	30630180	30629807	42.32122	16.90108	Tsga14	Cpa1
205	chr8	35635934	35636546	35636235	42.32122	16.90108	AK076739	Dusp4
206	chr9	72725619	72726841	72725865	42.32122	16.90108	Prtg	Pygo1
207	chr13	20641811	20642325	20641994	43.76283	16.8731	Elmo1	Aoah
208	chr6	117458594	117459284	117458855	45.23281	16.85042	AK135471	AK162833
209	chr17	45490801	45491317	45491016	44.2653	16.72985	Cdc5l	AB340047
210	chr18	75410147	75410730	75410475	44.22419	16.70635	Dym	AK008334
211	chr3	9607598	9608268	9607798	44.22419	16.70635	Zfp704	Pag1
212	chr5	82167139	82168498	82167483	44.22419	16.70635	Lphn3	AK046304
213	chr8	60437016	60438466	60437348	44.22419	16.70635	Galntl6	Galnt7
214	chr18	33499048	33499614	33499328	55.57488	16.5734	D0H4S114	Stard4
215	chr1	107761571	107762143	107761856	40.84623	16.46772	Tnfrsf11a	2310035C23Rik
216	chr10	9277441	9277946	9277637	40.84623	16.46772	Samd5	AK139890
217	chr10	56767427	56768022	56767779	40.84623	16.46772	Hsf2	Serinc1
218	chr12	63469535	63469984	63469800	40.84623	16.46772	Lrfn5	AK043502
219	chr15	12610871	12611415	12611105	40.84623	16.46772	Pdzd2	AK195788
220	chr17	44149293	44149930	44149529	40.84623	16.46772	Rcan2	Enpp5
221	chr19	25728802	25729309	25729092	40.84623	16.46772	AK011408	Dmrt2
222	chr2	38770367	38770990	38770618	40.84623	16.46772	Olfml2a	Mir181b-2
223	chr2	59460626	59461179	59460820	40.84623	16.46772	Tanc1	Dapl1
224	chr4	44521371	44521839	44521507	40.84623	16.46772	Pax5	Melk
225	chr4	97774994	97775737	97775357	40.84623	16.46772	Nfia	AK002663
226	chr5	4312290	4313149	4312908	40.84623	16.46772	Gm9897	Cyp51
227	chr5	122380194	122380713	122380403	40.84623	16.46772	Cux2	Fam109a
228	chr8	9204026	9204738	9204238	40.84623	16.46772	Fam155a	Arglu1
229	chr8	98331564	98332282	98331964	40.84623	16.46772	4930513N10Rik	Cnot1
230	chr8	123687772	123688386	123688110	40.84623	16.46772	Foxl1	Foxc2
231	chr7	79304320	79304866	79304611	42.78069	16.30858	Mctp2	AK076715
232	chr6	52116514	52117107	52116840	45.70948	16.26692	5730446D14Rik	Hoxa2
233	chr10	13775464	13776000	13775762	39.38251	16.03436	Hivep2	AK075633
234	chr14	23396369	23397080	23396628	39.38251	16.03436	1700112E06Rik	AK015475
235	chr14	26276688	26277236	26276945	39.38251	16.03436	AK086741	AK047978
236	chr3	4582553	4583207	4582784	39.38251	16.03436	AK012506	Zfhx4
237	chr4	13520281	13520856	13520529	39.38251	16.03436	AK002417	Runx1t1
238	chr4	22873426	22874359	22874114	39.38251	16.03436	AK006362	AK136028
239	chr9	29235925	29236442	29236157	39.38251	16.03436	Ntm	AK077358
240	chrX	141836471	141836959	141836657	39.38251	16.03436	Amot	Lhfpl1
241	chr2	113933439	113933928	113933693	43.78165	16.03139	Aqr	C130080G10Rik
242	chr2	170859325	170859972	170859601	43.78165	16.03139	Dok5	BC049717
243	chr13	90282943	90283847	90283615	41.38673	15.9332	Tmem167	AK144747
244	chr12	58239683	58240143	58239955	39.18547	15.91906	Slc25a21	Prps1l3
245	chr10	16160750	16161418	16161039	41.8536	15.7806	AK029503	AK021178
246	chr4	13168911	13169589	13169268	38.93539	15.77293	Gm11818	AK002417
247	chr14	23324713	23325395	23325143	42.37367	15.65856	1700112E06Rik	AK015475
248	chr9	35243051	35243683	35243510	39.42167	15.63849	Cdon	Ddx25
249	chr1	20492928	20493530	20493171	37.93035	15.601	Pkhd1	Mir206
250	chr1	38684916	38685445	38685191	37.93035	15.601	Aff3	Lonrf2
251	chr1	62063230	62063916	62063682	37.93035	15.601	Pard3b	AK076674
252	chr11	89832687	89833459	89832977	37.93035	15.601	Pctp	Tmem100
253	chr13	23667340	23667846	23667562	37.93035	15.601	Hist1h3d	Hist1h2bf
254	chr16	44629974	44630529	44630249	37.93035	15.601	Boc	Mir3081
255	chr18	58662619	58663116	58662789	37.93035	15.601	Slc27a6	Isoc1
256	chr19	55672276	55672988	55672511	37.93035	15.601	Vti1a	Tcf7l2
257	chr2	31193110	31193564	31193362	37.93035	15.601	Ncs1	Hmcn2
258	chr2	115210251	115211180	115210627	37.93035	15.601	AK019710	3110099E03Rik
259	chr3	98978742	98979304	98979041	37.93035	15.601	Wars2	Tbx15
260	chr4	32515538	32516292	32515913	37.93035	15.601	Bach2	BC024582
261	chr8	14800231	14800724	14800513	37.93035	15.601	Dlgap2	AK021128
262	chrX	166195969	166196362	166196137	37.93035	15.601	Mid1	4933400A11Rik
263	chr11	114450765	114451319	114451081	42.90618	15.54395	Rpl38	Ttyh2
264	chr3	154213161	154213681	154213428	37.73882	15.48881	Tyw3	Cryz
265	chr1	91946580	91947085	91946795	42.01128	15.45597	Iqca	Asb18
266	chr19	3642232	3642962	3642619	40.444	15.39571	Lrp5	AK144662
267	chr5	16936992	16937597	16937216	40.444	15.39571	Speer4f	Sema3c
268	chr9	102552175	102552929	102552386	38.24627	15.37168	Anapc13	Cep63
269	chr1	35863428	35863914	35863685	36.49006	15.16764	AK003327	Hs6st1
270	chr1	94076827	94077351	94077086	36.49006	15.16764	Hdac4	Ndufa10
271	chr10	28184489	28185242	28184794	36.49006	15.16764	Ptprk	Themis
272	chr11	45088732	45089182	45088989	36.49006	15.16764	AK144274	Ebf1
273	chr11	94247423	94247832	94247708	36.49006	15.16764	Abcc3	Cacna1g
274	chr12	106596683	106597919	106597166	36.49006	15.16764	BC059025	AK039118
275	chr15	50478478	50479138	50478806	36.49006	15.16764	Trps1	0
276	chr18	47415374	47416205	47415635	36.49006	15.16764	Sema6a	Commd10
277	chr18	78822748	78823212	78822970	36.49006	15.16764	Slc14a2	Setbp1
278	chr2	68620832	68621355	68621048	36.49006	15.16764	4932414N04Rik	Lass6
279	chr4	125986992	125987553	125987275	36.49006	15.16764	Col8a2	Adprhl2
280	chr5	13402253	13402711	13402473	36.49006	15.16764	Sema3a	AK186650
281	chr9	92492511	92493051	92492770	36.49006	15.16764	Plod2	B430319G15Rik
282	chr7	29708798	29709334	29709139	39.04512	15.01082	Actn4	Capn12
283	chr1	192246620	192247102	192246845	36.82592	14.95623	BC030469	AK142161
284	chr4	71586017	71586926	71586414	36.06796	14.92034	AK083054	Tle1
285	chr3	7366048	7366597	7366312	36.5834	14.81541	Pkia	Fam164a
286	chr5	112234657	112235195	112234884	35.85376	14.79514	AK087393	C130026L21Rik
287	chr1	137220067	137220618	137220368	35.06198	14.73427	Lmod1	Timm17a
288	chr10	97112986	97113451	97113193	35.06198	14.73427	Epyc	Gm10754
289	chr11	75933753	75934459	75934165	35.06198	14.73427	Vps53	Fam57a
290	chr13	90420461	90420994	90420685	35.06198	14.73427	AK144747	Tmem167
291	chr13	113034838	113035553	113035254	35.06198	14.73427	Ankrd55	Il6st
292	chr13	116785613	116786155	116785860	35.06198	14.73427	Isl1	Parp8
293	chr18	53807304	53807832	53807591	35.06198	14.73427	AK044363	Cep120
294	chr18	79210790	79211299	79210989	35.06198	14.73427	Setbp1	Slc14a2
295	chr19	53495691	53496250	53496012	35.06198	14.73427	5830416P10Rik	Smndc1
296	chr2	75867039	75867482	75867301	35.06198	14.73427	Pde11a	Ttc30a1
297	chr2	115890869	115891390	115891038	35.06198	14.73427	Meis2	AK012325
298	chr3	98159553	98160092	98159921	35.06198	14.73427	Phgdh	Zfp697
299	chr3	139171096	139171696	139171424	35.06198	14.73427	B930007M17Rik	AB349505
300	chr6	36626828	36627411	36627205	35.06198	14.73427	Ptn	Ptn
301	chr6	94971606	94972174	94971887	35.06198	14.73427	Kbtbd8	AK156148
302	chr7	29965388	29965938	29965661	35.06198	14.73427	Psmd8	Catsperg1
303	chr7	96708854	96709273	96709114	35.06198	14.73427	Prss23	AK006119
304	chr7	145243381	145243844	145243571	35.06198	14.73427	Tcerg1l	AK016032
305	chr8	23154177	23154594	23154434	35.06198	14.73427	Atp7b	Alg11
306	chr9	41609506	41609981	41609709	35.06198	14.73427	AK132154	AK169831
307	chr9	71823618	71824250	71823993	35.06198	14.73427	Tcf12	DQ072391
308	chr5	135918332	135918711	135918587	37.11381	14.71749	Hip1	Pom121
309	chr18	78464249	78464934	78464674	34.65239	14.49405	Slc14a2	Slc14a1
310	chr7	63340533	63341181	63340942	35.20427	14.41684	Herc2	Nipa1
311	chr12	91882316	91882986	91882623	35.18192	14.40387	Dio2	AK029834
312	chr16	57366296	57366863	57366537	35.18192	14.40387	2610528E23Rik	Filip1l
313	chr11	53496630	53497115	53496907	35.72525	14.31973	Rad50	Il5
314	chr2	83481650	83482212	83481958	35.72525	14.31973	Zc3h15	Itgav
315	chr8	27415317	27415811	27415465	35.72525	14.31973	Thap1	Rnf170
316	chr1	9957819	9958210	9958037	33.64647	14.30091	Lrrc67	Snhg6
317	chr1	11656211	11656631	11656498	33.64647	14.30091	A830018L16Rik	Prex2
318	chr1	68834238	68834693	68834498	33.64647	14.30091	Erbb4	Ikzf2
319	chr10	44417870	44418289	44418066	33.64647	14.30091	Prdm1	Atg5
320	chr11	96724969	96725459	96725164	33.64647	14.30091	Copz2	Mir152
321	chr12	34884661	34885449	34884949	33.64647	14.30091	Hdac9	Twist1
322	chr12	69280750	69281222	69280973	33.64647	14.30091	LOC100316870	AB342953
323	chr12	118345644	118346222	118345987	33.64647	14.30091	Ptprn2	Gm10421
324	chr13	72537933	72538642	72538281	33.64647	14.30091	D430050G20	Irx2
325	chr13	77465355	77465923	77465509	33.64647	14.30091	2210408I21Rik	Ankrd32
326	chr13	117279526	117280045	117279819	33.64647	14.30091	Isl1	Parp8
327	chr14	10559671	10560795	10560396	33.64647	14.30091	Fhit	Gm3833
328	chr15	56697299	56697767	56697466	33.64647	14.30091	Has2	Has2as
329	chr16	85861549	85862138	85861818	33.64647	14.30091	Adamts5	Adamts1
330	chr17	17539488	17539901	17539679	33.64647	14.30091	Lix1	Riok2
331	chr17	84443859	84444508	84444017	33.64647	14.30091	AK020236	AK040143
332	chr18	82035648	82036038	82035842	33.64647	14.30091	AK046168	Galr1
333	chr19	12039575	12040164	12039849	33.64647	14.30091	Osbp	Patl1
334	chr19	31183002	31183504	31183203	33.64647	14.30091	Prkg1	Cstf2t
335	chr19	55839998	55840659	55840362	33.64647	14.30091	Tcf7l2	Ppnr
336	chr2	75662930	75663569	75663080	33.64647	14.30091	Agps	Ttc30b
337	chr2	113846920	113847370	113847079	33.64647	14.30091	C130080G10Rik	Gjd2
338	chr2	169460003	169460568	169460283	33.64647	14.30091	Tshz2	AK033180
339	chr4	13620151	13620969	13620571	33.64647	14.30091	AK002417	Runx1t1
340	chr4	105801817	105802389	105802045	33.64647	14.30091	Usp24	Pcsk9
341	chr5	73175257	73175751	73175473	33.64647	14.30091	Tec	Txk
342	chr5	81553487	81553997	81553740	33.64647	14.30091	Lphn3	AK046304
343	chr6	93360499	93361470	93360998	33.64647	14.30091	Magi1	9530026P05Rik
344	chr9	29013669	29014530	29014098	33.64647	14.30091	Ntm	AK077358
345	chrX	79773900	79774406	79774168	33.64647	14.30091	Dmd	Tsga8
346	chr18	50401083	50401875	50401594	36.84625	14.16727	Fam170a	Hsd17b4
347	chr8	117023389	117024084	117023698	33.24938	14.06775	Wwox	Clec3a
348	chr2	48027967	48028549	48028246	33.79265	13.99233	Acvr2a	Orc4
349	chr11	81952990	81953512	81953269	33.61058	13.88658	Ccl8	Ccl12
350	chr1	176959072	176959426	176959187	32.24389	13.86755	Rgs7	Grem2
351	chr1	181403706	181404435	181404133	32.24389	13.86755	Smyd3	Tfb2m
352	chr10	9363040	9363794	9363488	32.24389	13.86755	Samd5	AK139890
353	chr10	88557652	88558133	88557896	32.24389	13.86755	Ano4	Slc5a8
354	chr10	107331705	107332316	107331934	32.24389	13.86755	Gm6924	Ptprq
355	chr10	123718044	123718675	123718426	32.24389	13.86755	4930503E24Rik	Fam19a2
356	chr11	19250492	19251355	19251014	32.24389	13.86755	Meis1	AK144295
357	chr12	39570176	39570762	39570560	32.24389	13.86755	Etv1	Dgkb
358	chr12	51046711	51047118	51046954	32.24389	13.86755	Prkd1	3110039M20Rik
359	chr13	71615260	71615763	71615477	32.24389	13.86755	AK007185	Irx1
360	chr14	23602396	23602929	23602654	32.24389	13.86755	1700112E06Rik	AK015475
361	chr14	48936048	48936784	48936303	32.24389	13.86755	Peli2	EG624367
362	chr15	78848454	78849518	78848867	32.24389	13.86755	AK131895	H1f0
363	chr2	113268384	113268763	113268593	32.24389	13.86755	Fmn1	Tmco5b
364	chr3	115816748	115817342	115817057	32.24389	13.86755	Vcam1	Extl2
365	chr3	130176657	130177347	130177112	32.24389	13.86755	Col25a1	Agxt2l1
366	chr3	150663179	150663581	150663322	32.24389	13.86755	AK081104	Eltd1
367	chr4	6745587	6746083	6745931	32.24389	13.86755	Tox	Nsmaf
368	chr4	84255710	84256253	84256046	32.24389	13.86755	Bnc2	Cntln
369	chr4	109840734	109841456	109841143	32.24389	13.86755	Elavl4	Dmrta2
370	chr5	118830572	118831031	118830863	32.24389	13.86755	2410131K14Rik	Rnft2
371	chr5	150194584	150195183	150194842	32.24389	13.86755	AK138849	6330406I15Rik
372	chr6	127200762	127201480	127200937	32.24389	13.86755	AK043994	Ccnd2
373	chr6	140615390	140615913	140615607	32.24389	13.86755	Aebp2	Plekha5
374	chr9	51707422	51707850	51707659	32.24389	13.86755	AK086943	AK076937
375	chr9	71822137	71822684	71822409	32.24389	13.86755	Tcf12	DQ072391
376	chr6	50931752	50932464	50932091	40.40019	13.80648	AK145307	AK043004
377	chr4	138802175	138802924	138802578	36.07661	13.73651	Capzb	Pqlc2
378	chr9	54915231	54915915	54915556	36.07661	13.73651	Chrnb4	Chrna3
379	chr13	31889819	31890317	31889999	35.96001	13.67166	Foxc1	Gmds
380	chr5	148590103	148590632	148590338	32.41593	13.58079	Flt1	Pomp
381	chr1	165481653	165482203	165482023	31.66416	13.52699	Gorab	Mettl11b
382	chr11	52883147	52883630	52883357	32.98409	13.52419	Fstl4	Hspa4
383	chr15	10570352	10570874	10570674	33.5622	13.47124	Rai14	Gm10389
384	chr2	114448353	114448941	114448670	33.5622	13.47124	Atpbd4	Zfp770
385	chr1	41324113	41324574	41324294	30.85463	13.43419	Tmem182	Mfsd9
386	chr1	42200748	42201267	42200953	30.85463	13.43419	2610017I09Rik	Pou3f3
387	chr1	63599563	63600084	63599829	30.85463	13.43419	Adam23	Dytn
388	chr1	170332806	170333195	170332900	30.85463	13.43419	Pbx1	BC039791
389	chr11	19009069	19009638	19009325	30.85463	13.43419	Meis1	AK144295
390	chr11	63071535	63072002	63071719	30.85463	13.43419	Pmp22	Tekt3
391	chr11	85432250	85432926	85432568	30.85463	13.43419	Bcas3	AK053124
392	chr12	25814036	25814583	25814324	30.85463	13.43419	Id2	Kidins220
393	chr13	96544683	96545248	96545062	30.85463	13.43419	Iqgap2	AK146386
394	chr13	99262384	99262774	99262522	30.85463	13.43419	Foxd1	Tmem174
395	chr16	8216056	8216617	8216314	30.85463	13.43419	DQ717824	Tmem114
396	chr16	90449617	90450118	90449817	30.85463	13.43419	Hunk	AK013372
397	chr17	83650149	83650702	83650443	30.85463	13.43419	Pkdcc	Eml4
398	chr18	11084339	11085259	11084884	30.85463	13.43419	Gata6	AK033147
399	chr18	22497283	22497673	22497488	30.85463	13.43419	Asxl3	4921528I01Rik
400	chr18	51530661	51531132	51530900	30.85463	13.43419	Prr16	DQ556351
401	chr18	83519914	83520345	83520186	30.85463	13.43419	AK014992	AK007073
402	chr18	84576587	84577189	84576989	30.85463	13.43419	Zfp407	Cndp1
403	chr2	35124551	35125075	35124867	30.85463	13.43419	Gsn	Stom
404	chr2	115038769	115039575	115038999	30.85463	13.43419	AK019710	3110099E03Rik
405	chr3	144327739	144328178	144327865	30.85463	13.43419	Sh3glb1	Clca1
406	chr4	67196176	67196613	67196392	30.85463	13.43419	Tlr4	0
407	chr4	98107622	98108518	98107962	30.85463	13.43419	Inadl	Tm2d1
408	chr4	148423734	148424138	148423841	30.85463	13.43419	Pex14	Dffa
409	chr6	30491067	30491529	30491305	30.85463	13.43419	Cpa2	1700025E21Rik
410	chr6	37595367	37595972	37595645	30.85463	13.43419	Akr1d1	Atp6v0c
411	chr6	50542205	50542713	50542494	30.85463	13.43419	5430402O13Rik	4921507P07Rik
412	chr6	93247606	93248657	93248105	30.85463	13.43419	9530026P05Rik	AK007436
413	chr7	57098069	57098664	57098398	30.85463	13.43419	Prmt3	Slc6a5
414	chr7	103735853	103736409	103736112	30.85463	13.43419	Odz4	AK053790
415	chr7	130227819	130228231	130227978	30.85463	13.43419	AK140221	Tnrc6a
416	chr8	105769820	105770293	105770034	30.85463	13.43419	AK016594	Cdh11
417	chr14	23011404	23011866	23011644	34.74336	13.37502	1700112E06Rik	Zfp503
418	chr3	141827331	141827878	141827614	30.69066	13.33759	Pdlim5	Bmpr1b
419	chr16	96717683	96718070	96717880	30.48255	13.21516	Pcp4	Itgb2l
420	chr18	55406772	55407212	55407032	30.48255	13.21516	AK163160	Zfp608
421	chr3	38169715	38170186	38169900	30.48255	13.21516	AK134652	Ankrd50
422	chr3	66204615	66205234	66204964	30.48255	13.21516	Veph1	Ptx3
423	chr6	77487213	77487852	77487438	31.63216	13.12642	Ctnna2	Lrrtm1
424	chr17	86259541	86260017	86259782	32.22117	13.08635	Srbd1	Six2
425	chr1	170312795	170313316	170313131	29.47913	13.00083	Pbx1	BC039791
426	chr10	7933753	7934394	7934013	29.47913	13.00083	Ust	Tab2
427	chr10	67670767	67671344	67671094	29.47913	13.00083	Arid5b	AK016046
428	chr11	8697400	8698015	8697807	29.47913	13.00083	AK140049	Pkd1l1
429	chr11	18149256	18149718	18149468	29.47913	13.00083	AK013680	Etaa1
430	chr11	89367729	89368716	89367974	29.47913	13.00083	Ankfn1	4932411E22Rik
431	chr11	96211508	96212007	96211666	29.47913	13.00083	Hoxb2	Hoxb3
432	chr11	111593361	111594121	111593550	29.47913	13.00083	Kcnj2	Kcnj16
433	chr12	53977015	53977502	53977251	29.47913	13.00083	Akap6	AK006587
434	chr12	86205716	86206166	86205973	29.47913	13.00083	Ltbp2	D030025P21Rik
435	chr12	100768247	100768730	100768468	29.47913	13.00083	AK131831	Foxn3
436	chr13	28782276	28783102	28782770	29.47913	13.00083	BC025054	Sox4
437	chr14	68187473	68188210	68187819	29.47913	13.00083	Cdca2	Ebf2
438	chr16	94853624	94854098	94853832	29.47913	13.00083	Dyrk1a	Dscr3
439	chr17	26977993	26978327	26978250	29.47913	13.00083	Nkx2-5	Bnip1
440	chr17	30198114	30198560	30198296	29.47913	13.00083	Zfand3	Btbd9
441	chr18	48117604	48118122	48117890	29.47913	13.00083	AK148393	Gm5506
442	chr19	14965025	14965647	14965301	29.47913	13.00083	Tle4	AK083177
443	chr19	57434696	57435103	57434929	29.47913	13.00083	AK045643	Fam160b1
444	chr2	34211172	34211630	34211411	29.47913	13.00083	Pbx3	AK138624
445	chr2	106669252	106669739	106669518	29.47913	13.00083	Mpped2	2700007P21Rik
446	chr2	114317528	114318451	114318039	29.47913	13.00083	Atpbd4	Zfp770
447	chr2	174169621	174170117	174169881	29.47913	13.00083	Gnas	Gnas
448	chr3	56357326	56358032	56357765	29.47913	13.00083	Nbea	4933417G07Rik
449	chr3	69280162	69280705	69280421	29.47913	13.00083	Ppm1l	B3galnt1
450	chr3	100515439	100515884	100515668	29.47913	13.00083	Man1a2	Vtcn1
451	chr3	114210868	114211325	114211101	29.47913	13.00083	AK132829	Col11a1
452	chr4	98155811	98156463	98156340	29.47913	13.00083	Inadl	Tm2d1
453	chr4	136339756	136340273	136340014	29.47913	13.00083	Ephb2	C1qb
454	chr5	44813645	44814193	44813909	29.47913	13.00083	AK076918	Ldb2
455	chr5	54681545	54682106	54681835	29.47913	13.00083	Stim2	Tbc1d19
456	chr5	74757420	74758218	74757901	29.47913	13.00083	Scfd2	Rasl11b
457	chr5	128710251	128710740	128710594	29.47913	13.00083	Tmem132d	AK019810
458	chr6	125964687	125965218	125964949	29.47913	13.00083	Ano2	Ntf3
459	chr7	20300701	20301335	20300998	29.47913	13.00083	Tomm40	Pvrl2
460	chr7	56705514	56705991	56705799	29.47913	13.00083	Nav2	Dbx1
461	chr7	85230653	85231240	85230981	29.47913	13.00083	AK163121	Ntrk3
462	chr8	8448971	8449322	8449121	29.47913	13.00083	AK082314	AK042353
463	chr8	66233692	66234552	66234308	29.47913	13.00083	Gm4975	Tll1
464	chr11	112250269	112251265	112250976	37.14914	12.84002	BC006965	Sox9
465	chr5	111567011	111567644	111567345	31.72604	12.80447	Ttc28	Mir701
466	chr1	162829880	162830363	162830018	29.11955	12.78886	Rc3h1	Serpinc1
467	chr5	118673157	118673765	118673410	29.11955	12.78886	Rnft2	2410131K14Rik
468	chrX	10062289	10062922	10062647	29.11955	12.78886	Tspan7	Otc
469	chr14	32389694	32390255	32390052	29.70169	12.75771	Colq	Hacl1
470	chr15	90689048	90689846	90689538	29.70169	12.75771	Spn-ps	Kif21a
471	chr1	9568605	9569419	9568844	30.29317	12.72864	2610203C22Rik	Adhfe1
472	chr12	78698892	78699543	78699227	30.29317	12.72864	Fut8	Gphn
473	chr3	55313525	55314100	55313914	30.29317	12.72864	Dclk1	Nbea
474	chr1	163948055	163948765	163948417	28.11783	12.56747	Dnm3	AK013293
475	chr10	29514454	29515015	29514663	28.11783	12.56747	Rspo3	Cenpw
476	chr10	115284060	115284573	115284288	28.11783	12.56747	Tspan8	Ptprr
477	chr11	36510607	36511070	36510772	28.11783	12.56747	Odz2	Wwc1
478	chr11	112067735	112068382	112068245	28.11783	12.56747	BC006965	Sox9
479	chr12	111692459	111693062	111692699	28.11783	12.56747	Ppp2r5c	B930059L03Rik
480	chr13	58159264	58159959	58159694	28.11783	12.56747	Klhl3	Mir874
481	chr13	93326473	93327053	93326736	28.11783	12.56747	Spz1	Zfyve16
482	chr14	22810411	22811049	22810664	28.11783	12.56747	Zfp503	1700112E06Rik
483	chr14	64667975	64668308	64668168	28.11783	12.56747	Rp1l1	Prss55
484	chr14	106712956	106713698	106713324	28.11783	12.56747	AK007305	Trim52
485	chr15	71360473	71360841	71360662	28.11783	12.56747	Fam135b	Col22a1
486	chr19	45132518	45133179	45132968	28.11783	12.56747	Sfxn3	Pdzd7
487	chr2	75732448	75732989	75732763	28.11783	12.56747	Agps	Ttc30b
488	chr2	121420948	121421430	121421107	28.11783	12.56747	Frmd5	Wdr76
489	chr4	75825253	75826249	75825649	28.11783	12.56747	Ptprd	3110001D03Rik
490	chr4	104085650	104086143	104085878	28.11783	12.56747	Dab1	Y08382
491	chr4	105321315	105322109	105321892	28.11783	12.56747	Ppap2b	Prkaa2
492	chr5	64844158	64844618	64844322	28.11783	12.56747	AK006413	AK021093
493	chr5	121063224	121063647	121063379	28.11783	12.56747	Ddx54	1110008J03Rik
494	chr5	125744964	125745428	125745263	28.11783	12.56747	Scarb1	Ncor2
495	chr6	5779229	5779753	5779396	28.11783	12.56747	Dync1i1	AK006121
496	chr6	6248941	6249801	6249427	28.11783	12.56747	AK015284	Slc25a13
497	chr6	15138572	15139205	15138851	28.11783	12.56747	Foxp2	Ppp1r3a
498	chr6	78200465	78201076	78200860	28.11783	12.56747	Reg3b	Reg3d
499	chr6	147196337	147196874	147196597	28.11783	12.56747	Pthlh	E330012B07Rik
500	chr8	116522831	116523484	116522941	28.11783	12.56747	Nudt7	Adamts18
501	chr9	34283673	34284127	34283882	28.11783	12.56747	Kirrel3	AK076840
502	chr9	41673012	41673496	41673313	28.11783	12.56747	AK169831	Sorl1
503	chr12	78778926	78779448	78779192	28.56553	12.46352	Fut8	Gphn
504	chr2	27668819	27669418	27669045	28.56553	12.46352	Rxra	Col5a1
505	chr2	170092748	170093244	170093002	28.56553	12.46352	BC042727	Bcas1
506	chr1	94233899	94234512	94234149	27.92731	12.45492	Ndufa10	Olfr1416
507	chr1	145870206	145870769	145870517	27.77076	12.36257	Rgs2	Rgs13
508	chr10	91035697	91036146	91035929	27.77076	12.36257	Tmpo	Tmpo
509	chr18	11510608	11511349	11511110	27.77076	12.36257	Rbbp8	Gata6
510	chr2	92788097	92788527	92788235	27.77076	12.36257	Syt13	Prdm11
511	chr5	13137364	13138058	13137726	27.77076	12.36257	AK186650	Sema3a
512	chr1	152909289	152909832	152909620	28.9675	12.33087	Hmcn1	AK143102
513	chr19	14640962	14641835	14641430	28.9675	12.33087	Tle4	AK083177
514	chr8	8054470	8054935	8054682	28.9675	12.33087	AK082314	AK042353
515	chr5	74724758	74725297	74724986	29.44696	12.24206	Scfd2	Rasl11b
516	chr9	63637164	63637544	63637302	28.65096	12.14798	Smad3	Aagab
517	chr1	56735000	56735451	56735296	26.77121	12.13411	Hsfy2	Satb2
518	chr1	99800503	99801185	99800775	26.77121	12.13411	Pam	Gin1
519	chr10	22879368	22880141	22879802	26.77121	12.13411	Eya4	AK033378
520	chr10	27455140	27455836	27455633	26.77121	12.13411	Lama2	Ptprk
521	chr10	51440530	51441146	51440840	26.77121	12.13411	Rfx6	Gprc6a
522	chr10	94701232	94701864	94701700	26.77121	12.13411	Cradd	AK087886
523	chr11	68437107	68437473	68437313	26.77121	12.13411	Ccdc42	Mfsd6l
524	chr12	34182135	34182596	34182403	26.77121	12.13411	Twistnb	Efcab10
525	chr13	63710511	63711399	63711085	26.77121	12.13411	Ptch1	AK006304
526	chr13	83751301	83752009	83751749	26.77121	12.13411	Mef2c	AK036048
527	chr14	23467054	23467398	23467173	26.77121	12.13411	1700112E06Rik	AK015475
528	chr14	23487973	23488386	23488134	26.77121	12.13411	1700112E06Rik	AK015475
529	chr14	68002358	68003033	68002679	26.77121	12.13411	Ebf2	AK015336
530	chr15	50756811	50757409	50757082	26.77121	12.13411	Trps1	Eif3h
531	chr16	7044022	7044480	7044211	26.77121	12.13411	Rbfox1	0
532	chr16	37758345	37758889	37758613	26.77121	12.13411	Fstl1	Ndufb4
533	chr16	44494179	44494961	44494734	26.77121	12.13411	Boc	Wdr52
534	chr16	72479742	72480285	72480042	26.77121	12.13411	Robo1	AK033170
535	chr16	73288123	73288780	73288445	26.77121	12.13411	AK015664	AK133038
536	chr17	22876676	22876973	22876847	26.77121	12.13411	Gm16386	Zfp945
537	chr18	68180183	68180574	68180364	26.77121	12.13411	D18Ertd653e	Cep192
538	chr2	32143419	32143815	32143635	26.77121	12.13411	2900010J23Rik	Golga2
539	chr2	57907763	57908270	57907975	26.77121	12.13411	Ermn	Galnt5
540	chr2	124764112	124764506	124764241	26.77121	12.13411	Slc24a5	Myef2
541	chr2	135933855	135934371	135934031	26.77121	12.13411	Pak7	6330527O06Rik
542	chr2	162133731	162134248	162134038	26.77121	12.13411	Ptprt	AK021192
543	chr3	141138525	141139309	141138985	26.77121	12.13411	Unc5c	Pdha2
544	chr3	141153803	141155280	141154074	26.77121	12.13411	Unc5c	Pdha2
545	chr4	70568249	70568802	70568557	26.77121	12.13411	Megf9	Cdk5rap2
546	chr4	107210394	107210874	107210613	26.77121	12.13411	Glis1	Tmem48
547	chr5	103179106	103179692	103179369	26.77121	12.13411	Arhgap24	Mapk10
548	chr5	150123024	150123550	150123242	26.77121	12.13411	Alox5ap	AK036547
549	chr6	50952402	50953348	50953038	26.77121	12.13411	AK145307	AK043004
550	chr6	55160914	55161369	55161121	26.77121	12.13411	Fam188b	Inmt
551	chr6	84344061	84344528	84344242	26.77121	12.13411	AK144571	Cyp26b1
552	chr6	90773194	90773702	90773470	26.77121	12.13411	Iqsec1	AK083777
553	chr6	99056853	99057371	99057085	26.77121	12.13411	Foxp1	AK020861
554	chr7	103803449	103803929	103803693	26.77121	12.13411	Odz4	AK053790
555	chr8	4165933	4166419	4166249	26.77121	12.13411	Evi5l	Cd209f
556	chr8	28104511	28104989	28104773	26.77121	12.13411	Zfp703	Erlin2
557	chr8	59812969	59813477	59813237	26.77121	12.13411	Hand2	Scrg1
558	chr8	104966860	104967170	104967037	26.77121	12.13411	AK038730	Cdh11
559	chr9	41350144	41350593	41350380	26.77121	12.13411	AK084170	Mirlet7a-2
560	chr9	67311200	67311692	67311408	26.77121	12.13411	Tln2	Mir190
561	chr9	96406540	96406950	96406822	26.77121	12.13411	Rnf7	Rasa2
562	chr7	59169084	59169547	59169320	26.43664	11.93627	Gas2	Fancf
563	chr4	31048611	31048992	31048772	27.04247	11.93463	0	0
564	chr1	128591802	128592378	128592138	27.65557	11.9331	Nckap5	AK016413
565	chr18	58265809	58266349	58266134	27.65557	11.9331	Fbn2	Slc12a2
566	chr1	9574100	9574466	9574304	25.43978	11.70075	2610203C22Rik	Adhfe1
567	chr1	164116929	164117597	164117143	25.43978	11.70075	Dnm3	Dnm3os
568	chr10	41012328	41013173	41013026	25.43978	11.70075	Fig4	Zbtb24
569	chr10	61671138	61671596	61671353	25.43978	11.70075	Tspan15	Tacr2
570	chr10	80812984	80813447	80813225	25.43978	11.70075	Hmg20b	F630110N24Rik
571	chr11	13311620	13312135	13311864	25.43978	11.70075	AB351165	Cobl
572	chr12	5094954	5095382	5095198	25.43978	11.70075	Klhl29	Atad2b
573	chr12	54491963	54492585	54492280	25.43978	11.70075	Npas3	AK006560
574	chr13	23775787	23776159	23776005	25.43978	11.70075	Hist1h2bc	Gm9998
575	chr13	79011293	79011884	79011631	25.43978	11.70075	AK051417	AK044036
576	chr13	90151756	90152953	90152161	25.43978	11.70075	Xrcc4	Tmem167
577	chr14	22934032	22934642	22934445	25.43978	11.70075	1700112E06Rik	Zfp503
578	chr14	23017229	23018078	23017724	25.43978	11.70075	1700112E06Rik	Zfp503
579	chr14	29195508	29195931	29195654	25.43978	11.70075	Erc2	Wnt5a
580	chr15	42070326	42071189	42070977	25.43978	11.70075	Angpt1	Abra
581	chr15	86108396	86108766	86108544	25.43978	11.70075	Tbc1d22a	Cerk
582	chr16	25330162	25330666	25330434	25.43978	11.70075	Tprg	AK053957
583	chr17	5179144	5179580	5179405	25.43978	11.70075	Arid1b	5730437N04Rik
584	chr17	28612640	28613145	28612968	25.43978	11.70075	Fkbp5	AK146407
585	chr17	45255847	45256209	45256064	25.43978	11.70075	Supt3h	Cdc5l
586	chr18	11054511	11055111	11054770	25.43978	11.70075	Gata6	AK033147
587	chr18	60823576	60824264	60823842	25.43978	11.70075	Ndst1	Synpo
588	chr18	83354842	83355608	83355443	25.43978	11.70075	AK007073	AK014992
589	chr2	67599080	67599591	67599253	25.43978	11.70075	Xirp2	B3galt1
590	chr2	74738006	74738994	74738252	25.43978	11.70075	Mtx2	Hoxd1
591	chr2	75655029	75655693	75655411	25.43978	11.70075	Agps	AK053216
592	chr2	107450144	107450950	107450545	25.43978	11.70075	Kcna4	Fshb
593	chr3	23937462	23938104	23937798	25.43978	11.70075	Naaladl2	AK015118
594	chr3	65844394	65845364	65844766	25.43978	11.70075	Veph1	Ccnl1
595	chr4	12574866	12575340	12575009	25.43978	11.70075	Gm11818	Fam92a
596	chr4	71146295	71146723	71146530	25.43978	11.70075	AK083054	Tle1
597	chr4	114360734	114361222	114360973	25.43978	11.70075	Gm12824	Gm12830
598	chr4	115604407	115604914	115604616	25.43978	11.70075	Dmbx1	Kncn
599	chr5	64466767	64467369	64467005	25.43978	11.70075	Pgm1	Tbc1d1
600	chr5	64705609	64706459	64706220	25.43978	11.70075	Tbc1d1	AK006413
601	chr5	81935865	81936230	81936051	25.43978	11.70075	Lphn3	AK046304
602	chr5	92032454	92033342	92032674	25.43978	11.70075	Parm1	Btc
603	chr5	109986005	109987317	109986427	25.43978	11.70075	Crlf2	Vmn2r17
604	chr6	95524289	95524778	95524607	25.43978	11.70075	Suclg2	AY512915
605	chr7	96883892	96884250	96884083	25.43978	11.70075	Me3	Ccdc81
606	chr7	99050797	99051213	99050957	25.43978	11.70075	Dlg2	Ccdc90b
607	chr7	119140949	119141411	119141199	25.43978	11.70075	Usp47	Dkk3
608	chr8	6179336	6180058	6179817	25.43978	11.70075	0	0
609	chr8	26653883	26654283	26654094	25.43978	11.70075	Fgfr1	AK133017
610	chr8	34225682	34226287	34225872	25.43978	11.70075	Wrn	Gm3985
611	chr8	43319281	43319681	43319487	25.43978	11.70075	Zfp353	Frg1
612	chr8	45250381	45250820	45250548	25.43978	11.70075	Gm5347	Adam34
613	chr8	118767418	118767799	118767637	25.43978	11.70075	Dynlrb2	Cdyl2
614	chr4	114278154	114278709	114278433	29.54178	11.58601	Gm12824	Gm12830
615	chr16	57319161	57319676	57319476	26.98643	11.54678	2610528E23Rik	Tmem30c
616	chr11	20763430	20763912	20763651	26.35784	11.53533	1110067D22Rik	Aftph
617	chr16	34456422	34456864	34456622	25.73464	11.5231	Kalrn	Ropn1
618	chr5	45759647	45760148	45760007	25.73464	11.5231	Qdpr	Clrn2
619	chr18	79012881	79013255	79013036	25.1177	11.50998	Setbp1	Slc14a2
620	chr19	36669354	36669895	36669647	25.1177	11.50998	Hectd2	1500017E21Rik
621	chr2	6019865	6020389	6020144	25.1177	11.50998	5430407P10Rik	Gm10857
622	chr1	187660245	187660806	187660655	26.86479	11.47693	Lyplal1	5033404E19Rik
623	chr7	139945634	139946090	139945900	25.05621	11.47361	Fam53b	Lhpp
624	chr5	125632234	125632690	125632482	26.2231	11.45714	Ncor2	Scarb1
625	chr15	93466030	93466634	93466283	25.58602	11.43601	Prickle1	Pphln1
626	chr1	160269257	160269695	160269429	24.95431	11.4134	Fam5b	Astn1
627	chr1	13356579	13357012	13356780	24.12409	11.26739	Ncoa2	AK171953
628	chr1	116901559	116901973	116901773	24.12409	11.26739	AK043174	Cntnap5a
629	chr1	162340991	162341401	162341240	24.12409	11.26739	Rabgap1l	Gpr52
630	chr1	188306085	188306629	188306308	24.12409	11.26739	AK042551	Tgfb2
631	chr1	196655448	196655959	196655593	24.12409	11.26739	Plxna2	Cd34
632	chr10	23329768	23330341	23330113	24.12409	11.26739	AK019688	Rps12
633	chr10	69616575	69616911	69616769	24.12409	11.26739	Ccdc6	AK009351
634	chr11	7184737	7185198	7184937	24.12409	11.26739	Igfbp3	Igfbp1
635	chr11	34717829	34718591	34718028	24.12409	11.26739	Ccdc99	Dock2
636	chr11	65114542	65114896	65114734	24.12409	11.26739	AK042647	Myocd
637	chr11	109159285	109159728	109159540	24.12409	11.26739	Rgs9	1700096J18Rik
638	chr12	86538514	86539302	86539113	24.12409	11.26739	Pgf	Eif2b2
639	chr12	88145045	88145618	88145218	24.12409	11.26739	Gm6772	6430527G18Rik
640	chr12	97589263	97589816	97589634	24.12409	11.26739	AK145433	1700019M22Rik
641	chr12	112724102	112725031	112724344	24.12409	11.26739	AK080484	Gm266
642	chr13	30340764	30341184	30340915	24.12409	11.26739	Mboat1	Agtr1a
643	chr13	42816148	42816540	42816301	24.12409	11.26739	Phactr1	Edn1
644	chr13	43317268	43317843	43317655	24.12409	11.26739	Gfod1	Tbc1d7
645	chr13	51409657	51410406	51409960	24.12409	11.26739	S1pr3	Shc3
646	chr13	79581946	79582708	79582099	24.12409	11.26739	0	0
647	chr15	56912937	56913361	56913154	24.12409	11.26739	BC026439	Has2
648	chr16	55731184	55731658	55731365	24.12409	11.26739	Nfkbiz	Fam55c
649	chr17	88446976	88447439	88447195	24.12409	11.26739	Fbxo11	Msh6
650	chr18	64859613	64860132	64859884	24.12409	11.26739	Atp8b1	Nars
651	chr18	69665901	69666418	69666093	24.12409	11.26739	Tcf4	A730085E03Rik
652	chr18	79302996	79303324	79303116	24.12409	11.26739	Setbp1	Slc14a2
653	chr2	41299849	41300369	41300086	24.12409	11.26739	Lrp1b	EF437368
654	chr3	53088397	53089012	53088760	24.12409	11.26739	Lhfp	Nhlrc3
655	chr3	86513253	86514024	86513724	24.12409	11.26739	Lrba	Dclk2
656	chr3	110935401	110935848	110935711	24.12409	11.26739	Prmt6	Ntng1
657	chr3	118458670	118459257	118458948	24.12409	11.26739	Dpyd	AK076759
658	chr3	136524980	136525761	136525429	24.12409	11.26739	Ppp3ca	Emcn
659	chr4	6762393	6763387	6762588	24.12409	11.26739	Tox	Nsmaf
660	chr4	32618206	32618620	32618388	24.12409	11.26739	Bach2	BC024582
661	chr4	63795139	63795592	63795366	24.12409	11.26739	Tnc	AK076794
662	chr4	72051187	72051531	72051391	24.12409	11.26739	AK042990	Tle1
663	chr4	73441702	73442171	73441919	24.12409	11.26739	AK131821	Rasef
664	chr4	84406599	84406998	84406832	24.12409	11.26739	Bnc2	Cntln
665	chr4	85404166	85404680	85404347	24.12409	11.26739	AK044374	Adamtsl1
666	chr4	98002823	98003312	98003136	24.12409	11.26739	AK002663	Tm2d1
667	chr4	118701219	118701559	118701393	24.12409	11.26739	Lao1	AK142602
668	chr5	90249768	90250330	90250041	24.12409	11.26739	Adamts3	Gm7056
669	chr6	51910878	51911539	51911160	24.12409	11.26739	Skap2	Hoxa1
670	chr7	37116339	37116820	37116631	24.12409	11.26739	Tshz3	E130304I02Rik
671	chr7	106289221	106290132	106289944	24.12409	11.26739	Uvrag	Dgat2
672	chr8	28071900	28072278	28072020	24.12409	11.26739	Zfp703	Erlin2
673	chr9	59930030	59930571	59930304	24.12409	11.26739	Thsd4	Thsd4
674	chr9	65756498	65756877	65756670	24.12409	11.26739	Csnk1g1	2810417H13Rik
675	chr9	70240316	70240761	70240484	24.12409	11.26739	Myo1e	Ccnb2
676	chrX	66621423	66621979	66621763	24.12409	11.26739	Aff2	Gm6812
677	chr5	118549215	118550072	118549679	24.08882	11.24644	Fbxw8	Tesc
678	chr16	89900968	89901382	89901172	26.99814	11.2061	Tiam1	Gm10789
679	chr8	27704485	27704997	27704687	26.99814	11.2061	Zfp703	Erlin2
680	chr11	85338903	85339485	85339134	26.35343	11.18469	Bcas3	AK053124
681	chr13	103911892	103912370	103912200	25.71214	11.16189	Mast4	AK007100
682	chr14	32427832	32428211	32427920	25.71214	11.16189	Hacl1	Btd
683	chr2	46380794	46381271	46381089	25.71214	11.16189	AK006114	0
684	chr15	10676541	10677157	10676760	24.45902	11.12156	AK047938	Rai14
685	chr17	63507143	63507665	63507466	24.45902	11.12156	Fbxl17	AK160416
686	chr7	114808615	114809067	114808893	23.82122	11.08766	Ppfibp2	Olfml1
687	chr13	36629400	36630029	36629595	23.81451	11.08368	Fars2	Nrn1
688	chr4	148629291	148629780	148629498	23.81451	11.08368	Kif1b	Ube4b
689	chr7	37944923	37945805	37945125	23.81451	11.08368	Zfp536	Tshz3
690	chr7	149274787	149275183	149275035	24.14127	10.93516	Dusp8	2700078K21Rik
691	chr4	100818664	100819076	100818887	25.75304	10.84461	Raver2	Jak1
692	chr1	57920831	57921492	57921149	22.82473	10.83403	Spats2l	Kctd18
693	chr1	73641671	73642077	73641839	22.82473	10.83403	AK079660	Pinc
694	chr1	75334663	75335109	75334876	22.82473	10.83403	Dnpep	Des
695	chr1	151644358	151644889	151644635	22.82473	10.83403	Pla2g4a	7530420F21Rik
696	chr1	158794537	158795227	158794864	22.82473	10.83403	Ralgps2	Angptl1
697	chr1	163969967	163970506	163970163	22.82473	10.83403	Dnm3	AK013293
698	chr1	196461529	196462091	196461928	22.82473	10.83403	Plxna2	Cd34
699	chr10	38077548	38078201	38077910	22.82473	10.83403	AK081794	AK016383
700	chr10	103194100	103194943	103194718	22.82473	10.83403	AK144104	Slc6a15
701	chr10	105008114	105008980	105008735	22.82473	10.83403	Tmtc2	BC067068
702	chr10	124764192	124764755	124764445	22.82473	10.83403	Slc16a7	AK076845
703	chr11	18434041	18434864	18434209	22.82473	10.83403	AK018427	Meis1
704	chr11	18783377	18783792	18783605	22.82473	10.83403	Meis1	AK018427
705	chr11	74865394	74866122	74865851	22.82473	10.83403	Smg6	Mir684-1
706	chr12	6181010	6181538	6181196	22.82473	10.83403	AK135963	2810032G03Rik
707	chr12	35020845	35021311	35021080	22.82473	10.83403	Hdac9	Twist1
708	chr12	41200472	41201360	41201145	22.82473	10.83403	Dock4	Zfp277
709	chr12	53936308	53936859	53936530	22.82473	10.83403	Akap6	AK006587
710	chr12	72679759	72680305	72680106	22.82473	10.83403	AK035761	AK050197
711	chr13	67209285	67209756	67209563	22.82473	10.83403	BC038328	Zfp759
712	chr14	34496839	34497292	34497042	22.82473	10.83403	Ptpn20	AK136780
713	chr14	66519455	66519940	66519721	22.82473	10.83403	Scara3	Ccdc25
714	chr14	81842290	81842669	81842512	22.82473	10.83403	0	0
715	chr15	27709084	27710000	27709418	22.82473	10.83403	Trio	Fam105a
716	chr15	33299807	33300176	33299974	22.82473	10.83403	Pgcp	1700084J12Rik
717	chr15	39839260	39839846	39839497	22.82473	10.83403	AK155489	Lrp12
718	chr16	28981432	28981969	28981683	22.82473	10.83403	1600021P15Rik	AB349192
719	chr16	85165395	85165825	85165564	22.82473	10.83403	App	AK082307
720	chr17	14614688	14615117	14614943	22.82473	10.83403	Smoc2	4930474M22Rik
721	chr17	49995643	49996230	49995844	22.82473	10.83403	Kif6	Rftn1
722	chr18	47182736	47183186	47182928	22.82473	10.83403	Commd10	Gm949
723	chr18	47459068	47459548	47459380	22.82473	10.83403	Sema6a	9130209A04Rik
724	chr19	31335023	31335695	31335395	22.82473	10.83403	Prkg1	8430431K14Rik
725	chr19	31365563	31366131	31365964	22.82473	10.83403	Prkg1	8430431K14Rik
726	chr19	32420728	32421071	32420945	22.82473	10.83403	2700046G09Rik	Sgms1
727	chr2	18238576	18239044	18238808	22.82473	10.83403	Dnajc1	Mllt10
728	chr2	45442285	45442893	45442646	22.82473	10.83403	AK006114	U09772
729	chr2	82313104	82313478	82313240	22.82473	10.83403	AK037623	Zfp804a
730	chr3	10092477	10092863	10092664	22.82473	10.83403	Fabp5	Pmp2
731	chr3	27422324	27422847	27422610	22.82473	10.83403	Fndc3b	Mir3092
732	chr3	40029748	40030251	40029953	22.82473	10.83403	Intu	Slc25a31
733	chr3	50238318	50238781	50238545	22.82473	10.83403	Slc7a11	AK138462
734	chr3	54163247	54163742	54163440	22.82473	10.83403	Postn	Trpc4
735	chr3	76424717	76425084	76424918	22.82473	10.83403	Fstl5	Golim4
736	chr3	79793820	79794243	79793992	22.82473	10.83403	Fam198b	Tmem144
737	chr3	151855714	151856175	151855869	22.82473	10.83403	Dnajb4	AK077587
738	chr4	63930522	63930993	63930747	22.82473	10.83403	AK076794	Tnc
739	chr4	66050948	66051550	66051226	22.82473	10.83403	Astn2	Tlr4
740	chr4	97149655	97150645	97149815	22.82473	10.83403	E130114P18Rik	Nfia
741	chr4	104878102	104878506	104878290	22.82473	10.83403	Ppap2b	Prkaa2
742	chr4	108505468	108506053	108505768	22.82473	10.83403	Btf3l4	Txndc12
743	chr4	151918118	151918542	151918281	22.82473	10.83403	Nphp4	Kcnab2
744	chr5	31891858	31892483	31892225	22.82473	10.83403	AK036733	Mrpl33
745	chr5	100306519	100307009	100306684	22.82473	10.83403	Hnrnpd	AK044041
746	chr5	101675014	101675775	101675353	22.82473	10.83403	AK139772	AK076906
747	chr5	136021020	136021529	136021287	22.82473	10.83403	Hip1	Ccl26
748	chr5	145202812	145203262	145203079	22.82473	10.83403	DMR	Baiap2l1
749	chr6	106962934	106963458	106963123	22.82473	10.83403	Crbn	Trnt1
750	chr7	19704896	19705305	19705125	22.82473	10.83403	Fbxo46	AK034341
751	chr7	30768591	30769215	30768854	22.82473	10.83403	Zfp568	AK138949
752	chr7	81832196	81832999	81832399	22.82473	10.83403	Slco3a1	AK015958
753	chr7	83922268	83922653	83922435	22.82473	10.83403	Agbl1	Klhl25
754	chr7	148401465	148401969	148401686	22.82473	10.83403	Rassf7	1600016N20Rik
755	chr7	151955634	151956495	151956307	22.82473	10.83403	AK053040	Ano1
756	chr8	27134206	27134681	27134490	22.82473	10.83403	Hook3	Fnta
757	chr8	27783239	27784090	27783412	22.82473	10.83403	Zfp703	Erlin2
758	chr8	122751650	122752044	122751874	22.82473	10.83403	AK039624	Fam92b
759	chr9	16265028	16265390	16265232	22.82473	10.83403	Fat3	AK006623
760	chr9	57665188	57665784	57665541	22.82473	10.83403	Arid3b	Clk3
761	chr9	94448047	94448658	94448207	22.82473	10.83403	1190002N15Rik	Slc9a9
762	chr13	103104170	103104762	103104454	25.10137	10.81186	Cd180	Mast4
763	chr2	34447135	34447594	34447343	25.10137	10.81186	Mapkap1	Gapvd1
764	chr8	85467079	85467592	85467280	24.45252	10.777	Rnf150	Zfp330
765	chr15	30268355	30269084	30268688	23.16507	10.70002	Ctnnd2	AB336785
766	chr17	32161459	32162395	32161680	23.16507	10.70002	Hsf2bp	Rrp1b
767	chr3	66283106	66283660	66283394	23.16507	10.70002	Veph1	Ptx3
768	chr3	69617231	69617684	69617426	23.16507	10.70002	1110032A04Rik	Nmd3
769	chr6	82937216	82937953	82937724	23.16507	10.70002	D6Mm5e	Dok1
770	chr8	49700294	49700781	49700625	23.16507	10.70002	Odz3	AK032387
771	chr15	73986495	73987121	73986746	22.53408	10.66121	Gm628	Gm628
772	chr11	71885902	71886381	71886114	22.52764	10.65739	Pitpnm3	Fam64a
773	chr2	58385917	58386520	58386278	27.17193	10.63556	Acvr1	Acvr1c
774	chr8	80445680	80446101	80445881	24.19315	10.62767	Ednra	AK017010
775	chr10	23281715	23282692	23282433	24.52213	10.48313	AK019688	Eya4
776	chr17	84294730	84295055	84294903	22.22229	10.47633	AK036982	Haao
777	chr1	68877431	68877910	68877734	21.54233	10.40066	Erbb4	Ikzf2
778	chr1	97191150	97191648	97191393	21.54233	10.40066	Fam174a	St8sia4
779	chr1	120673311	120673780	120673483	21.54233	10.40066	Gli2	Tcfcp2l1
780	chr1	122909111	122909524	122909318	21.54233	10.40066	AK138346	Insig2
781	chr10	43442527	43443056	43442754	21.54233	10.40066	F830002L21Rik	Cd24a
782	chr10	79447651	79448057	79447861	21.54233	10.40066	ORF61	Cnn2
783	chr10	87508651	87509129	87508891	21.54233	10.40066	Pmch	4930547N16Rik
784	chr10	122584051	122584700	122584297	21.54233	10.40066	Usp15	Mon2
785	chr10	127930884	127931210	127931089	21.54233	10.40066	Myl6b	Myl6
786	chr11	4504339	4504857	4504613	21.54233	10.40066	Mtmr3	Gm11961
787	chr11	7406382	7406995	7406806	21.54233	10.40066	Igfbp3	Igfbp1
788	chr11	18257254	18257655	18257421	21.54233	10.40066	AK013680	Etaa1
789	chr11	18340163	18340630	18340429	21.54233	10.40066	AK018427	Meis1
790	chr11	44530396	44530722	44530584	21.54233	10.40066	Ebf1	Rnf145
791	chr11	76188100	76188636	76188467	21.54233	10.40066	Nxn	Timm22
792	chr11	101199755	101200243	101199893	21.54233	10.40066	Aoc3	Aoc2
793	chr11	110797006	110797432	110797209	21.54233	10.40066	Kcnj16	Kcnj2
794	chr12	10347391	10347756	10347542	21.54233	10.40066	Nt5c1b	Rdh14
795	chr12	74911323	74911836	74911577	21.54233	10.40066	Prkch	Hif1a
796	chr12	108567091	108567555	108567434	21.54233	10.40066	Bcl11b	4933406K04Rik
797	chr13	8573165	8573609	8573400	21.54233	10.40066	Adarb2	Wdr37
798	chr13	25112051	25112513	25112227	21.54233	10.40066	Mrs2	Gpld1
799	chr13	29045606	29046085	29045843	21.54233	10.40066	Sox4	AK020728
800	chr13	78032854	78033465	78033127	21.54233	10.40066	Fam172a	Pou5f2
801	chr13	94828713	94829185	94829025	21.54233	10.40066	Lhfpl2	Arsb
802	chr13	98599502	98600127	98599796	21.54233	10.40066	Rgnef	AK045624
803	chr13	112143620	112144069	112143810	21.54233	10.40066	Gpbp1	Actbl2
804	chr14	114861276	114861846	114861509	21.54233	10.40066	AB352403	AK015607
805	chr15	61367241	61367919	61367713	21.54233	10.40066	AK163289	EU234017
806	chr15	84686994	84687440	84687183	21.54233	10.40066	Phf21b	AK019680
807	chr16	48671850	48672377	48672035	21.54233	10.40066	Morc1	Trat1
808	chr17	14417785	14418307	14417998	21.54233	10.40066	Smoc2	Dact2
809	chr18	31005072	31005426	31005258	21.54233	10.40066	Rit2	Pik3c3
810	chr18	47682859	47683511	47683057	21.54233	10.40066	Gm5095	9130209A04Rik
811	chr18	51506564	51507026	51506824	21.54233	10.40066	Prr16	DQ556351
812	chr2	74768786	74769118	74768939	21.54233	10.40066	Mtx2	Hoxd1
813	chr2	80285214	80285618	80285448	21.54233	10.40066	Frzb	AK139560
814	chr2	106417057	106417491	106417281	21.54233	10.40066	AK084494	Mpped2
815	chr2	109757490	109757968	109757636	21.54233	10.40066	Lgr4	Gm13939
816	chr2	162560061	162560455	162560210	21.54233	10.40066	9430021M05Rik	Ptprt
817	chr2	168592610	168592937	168592732	21.54233	10.40066	AK052878	Sall4
818	chr3	79730970	79731254	79731126	21.54233	10.40066	Fam198b	Tmem144
819	chr3	90096624	90097012	90096842	21.54233	10.40066	Dennd4b	Crtc2
820	chr3	150850618	150851281	150850814	21.54233	10.40066	AK081104	Eltd1
821	chr4	4527363	4527657	4527553	21.54233	10.40066	Impad1	AK043612
822	chr4	76905093	76906044	76905481	21.54233	10.40066	Ptprd	0
823	chr4	81291972	81292453	81292247	21.54233	10.40066	Mpdz	Nfib
824	chr4	85561618	85561933	85561796	21.54233	10.40066	AK044374	Adamtsl1
825	chr4	88553575	88554073	88553787	21.54233	10.40066	Mir31	Ifne
826	chr4	90748860	90749251	90749092	21.54233	10.40066	Elavl2	Gm12633
827	chr4	116948602	116949250	116949052	21.54233	10.40066	Rnf220	Tmem53
828	chr5	49728142	49728495	49728273	21.54233	10.40066	Gpr125	Kcnip4
829	chr5	67169438	67170005	67169645	21.54233	10.40066	Limch1	Uchl1
830	chr5	132186765	132187446	132187266	21.54233	10.40066	Auts2	AK140583
831	chr5	139060711	139061143	139061005	21.54233	10.40066	Zfp68	A430033K04Rik
832	chr7	37965440	37965847	37965643	21.54233	10.40066	Zfp536	Tshz3
833	chr7	76395432	76395960	76395643	21.54233	10.40066	Arrdc4	Gm5334
834	chr7	124818519	124819009	124818764	21.54233	10.40066	Xylt1	XT-I
835	chr8	50428671	50429344	50428796	21.54233	10.40066	AK016128	AK032387
836	chr8	110046174	110047040	110046726	21.54233	10.40066	Wwp2	Wwp2
837	chr9	71728243	71728964	71728624	21.54233	10.40066	Tcf12	Cgnl1
838	chr9	85735322	85735819	85735610	21.54233	10.40066	AK162386	Tpbg
839	chrX	81323408	81323877	81323621	21.54233	10.40066	Dmd	Tsga8
840	chr13	51407059	51407816	51407490	23.20807	10.3921	S1pr3	Shc3
841	chr4	83797944	83798397	83798096	23.20807	10.3921	Bnc2	4930473A06Rik
842	chr1	17560322	17560810	17560531	21.90447	10.28848	Pi15	AK038933
843	chr11	80496247	80496831	80496553	21.90447	10.28848	Myo1d	Tmem98
844	chr8	116106207	116106753	116106446	21.90447	10.28848	Mon1b	Syce1l
845	chr3	50053765	50054131	50053916	21.25774	10.23109	Slc7a11	AK144912
846	chr4	64853906	64854641	64854408	21.25774	10.23109	Pappa	Astn2
847	chr1	40471085	40471664	40471332	23.30587	10.12164	Il1rl1	Il1rl2
848	chr16	43334588	43335014	43334809	21.97935	10.00721	Zbtb20	AK082948
