# Supplementary material for: HOX paralogs selectively convert binding of ubiquitous transcription factors into tissue-specific patterns of enhancer activation
Source: PLoS Genet. 2020 Dec 14;16(12):e1009162. doi: 10.1371/journal.pgen.1009162 (PMC7769617; doi:10.1371/journal.pgen.1009162)
Supplement: S2 Table — (CSV) [file pgen.1009162.s009.csv]

#order	chr	start	end	summit	-log10(pvalue)	fold_enrichment	closest_gene_1	closest_gene_2
1	chr4	107210266	107211030	107210613	897.59277	101.2467	Glis1	Tmem48
2	chr14	121532976	121534396	121533766	868.32379	98.61203	Farp1	AK048595
3	chr12	28921668	28922557	28922085	855.82935	97.48289	Dcdc2c	Allc
4	chr5	114988586	114989390	114988994	892.43848	96.22927	BC057022	Mvk
5	chr4	14117189	14118004	14117556	841.29071	96.16555	AK144882	Runx1t1
6	chr1	38684791	38685575	38685198	828.86206	95.03641	Aff3	Lonrf2
7	chr2	115684775	115686777	115686047	791.76318	91.64897	Meis2	BC052040
8	chr3	154213072	154214495	154213423	744.78064	87.32058	Tyw3	Cryz
9	chr8	28094691	28096098	28095251	835.08191	85.91002	Zfp703	Erlin2
10	chr7	16637711	16638882	16638455	678.24164	81.11028	Zfp541	Napa
11	chr8	105689271	105690138	105689762	761.22443	79.87839	Cdh11	AK016594
12	chr6	36840123	36840850	36840461	658.29102	79.22837	Dgki	Ptn
13	chr13	72537727	72538844	72538272	654.31317	78.85199	D430050G20	Irx2
14	chr8	105601448	105603199	105602859	654.31317	78.85199	Cdh11	AK016594
15	chr16	40333517	40334209	40333865	638.44342	77.34646	0	0
16	chr17	55340983	55341679	55341346	646.75708	77.21007	St6gal2	Vmn2r118
17	chr4	136339617	136340353	136340011	697.27148	74.78497	Ephb2	C1qb
18	chr4	27713989	27714707	27714362	617.21857	74.43273	0	0
19	chr1	73353676	73354521	73354024	593.19879	73.01807	Pinc	BC100504
20	chr16	57532063	57533112	57532448	585.9787	71.47024	2610528E23Rik	Filip1l
21	chr4	150132359	150133651	150132747	686.67981	70.60384	AK033051	Errfi1
22	chr6	31836542	31837579	31837237	608.65094	70.51292	AK080631	1700012A03Rik
23	chr11	18296231	18296986	18296570	715.86279	70.03699	AK013680	Etaa1
24	chr14	23468725	23469754	23469126	639.15106	69.87567	1700112E06Rik	AK015475
25	chr3	100964862	100965816	100965271	661.77637	68.60417	Ptgfrn	Cd2
26	chr13	104260090	104260879	104260506	544.69214	68.3133	BC099526	Mast4
27	chr7	119966860	119967603	119967245	544.69214	68.3133	Tead1	Rassf10
28	chr6	116600242	116601024	116600654	689.15417	67.99849	Rassf4	8430408G22Rik
29	chr8	94566431	94567556	94567055	536.99908	67.56053	AK049522	DQ699365
30	chr8	28118767	28120059	28119145	553.68665	67.07088	Erlin2	Zfp703
31	chr11	96724733	96725519	96725159	529.32538	66.80777	Copz2	Mir152
32	chr18	51506476	51507194	51506834	519.76068	65.86681	Prr16	DQ556351
33	chr11	45088651	45089279	45088967	515.94348	65.49043	AK144274	Ebf1
34	chr7	130227216	130228382	130227975	525.54523	64.99056	AK140221	Tnrc6a
35	chr1	41323964	41324661	41324295	649.43451	64.94074	Tmem182	Mfsd9
36	chr14	22722575	22724387	22723081	736.02356	64.13142	AK079754	Comtd1
37	chr17	14367807	14368724	14368250	496.93277	63.60852	Dact2	Smoc2
38	chr9	27620930	27621591	27621244	493.14587	63.23214	Opcml	Spata19
39	chr14	29195154	29196026	29195654	551.08563	62.10952	Erc2	Wnt5a
40	chr6	113256092	113256903	113256431	535.61658	61.93974	Brpf1	Cpne9
41	chr17	45490681	45491310	45491022	479.93271	61.91481	Cdc5l	AB340047
42	chr5	125632075	125632807	125632438	571.2887	61.22076	Ncor2	Scarb1
43	chr17	60127930	60128644	60128329	455.56631	59.46833	DQ550653	AB350970
44	chr1	102229249	102230323	102229665	451.83801	59.09194	Cntnap5b	Gm5057
45	chr16	96717559	96718283	96717884	451.83801	59.09194	Pcp4	Itgb2l
46	chr3	107010682	107011366	107011019	562.12463	58.09721	Cym	Kcna10
47	chr8	98331195	98332359	98332052	440.68631	57.9628	4930513N10Rik	Cnot1
48	chr19	3641760	3643020	3642620	482.69809	57.80338	Lrp5	AK144662
49	chr15	50478429	50479125	50478824	438.83258	57.77461	Trps1	0
50	chr11	92490489	92491124	92490821	424.05411	56.26908	Car10	0
51	chr18	69665868	69666575	69666175	424.05411	56.26908	Tcf4	A730085E03Rik
52	chr1	192246482	192247211	192246851	430.21094	56.1228	BC030469	AK142161
53	chr4	65893224	65893965	65893610	560.82544	55.84324	Astn2	Tlr4
54	chr15	93741109	93742036	93741456	477.18881	55.58884	Prickle1	Adamts20
55	chr8	28104369	28105134	28104760	503.23895	55.52938	Zfp703	Erlin2
56	chr14	114861161	114861857	114861531	414.8645	55.32812	AB352403	AK015607
57	chr8	27415100	27415926	27415454	409.36841	54.76355	Thap1	Rnf170
58	chr11	114026699	114027512	114027115	598.60632	54.71879	AK007042	AK006331
59	chr11	112250444	112251342	112250996	412.34991	54.43588	BC006965	Sox9
60	chr2	113268227	113268958	113268594	411.68091	54.20033	Fmn1	Tmco5b
61	chr3	9607476	9608173	9607807	434.75732	54.09541	Zfp704	Pag1
62	chr9	71822058	71822820	71822409	400.2381	53.8226	Tcf12	DQ072391
63	chr6	23996850	23997508	23997204	394.77808	53.25803	Slc13a1	Tas2r118
64	chr5	96405226	96405903	96405545	392.96112	53.06984	Cxcl13	Cnot6l
65	chr6	6647490	6648178	6647829	392.96112	53.06984	Shfm1	Dlx6os1
66	chr10	120224149	120224855	120224490	470.71863	52.76061	Msrb3	AK014882
67	chr19	56838888	56839643	56839218	389.33182	52.69345	DQ715973	A630007B06Rik
68	chr19	14964847	14965881	14965278	392.35898	52.39916	Tle4	AK083177
69	chr19	30181878	30182542	30182214	385.70874	52.31707	Gldc	Uhrf2
70	chr6	117559150	117560154	117559771	385.70874	52.31707	AK162833	AK006540
71	chr18	58662545	58663173	58662844	382.09186	51.94069	Slc27a6	Isoc1
72	chr3	81032129	81032776	81032442	380.2858	51.7525	Pdgfc	Glrb
73	chr8	28109562	28110796	28109864	378.53314	51.129	Zfp703	Erlin2
74	chr3	30050970	30051755	30051331	373.0773	50.99973	Mecom	AK145113
75	chr8	6179553	6180123	6179833	373.0773	50.99973	0	0
76	chr8	28071623	28072301	28071950	413.38644	50.85351	Zfp703	Erlin2
77	chr3	118558096	118558893	118558602	369.48264	50.62335	Dpyd	AK076759
78	chr6	52112946	52115597	52115284	367.68768	50.43516	5730446D14Rik	Hoxa2
79	chr13	60356585	60357626	60357354	362.31265	49.87059	EG328264	Gas1
80	chr2	115456450	115457599	115457134	482.17078	49.7613	BC052040	Mir1951
81	chr13	28732257	28733342	28732995	360.52423	49.6824	BC025054	Sox4
82	chr4	44520773	44522052	44521515	360.52423	49.6824	Pax5	Melk
83	chr14	67390290	67390946	67390612	358.73746	49.49421	AK040737	Dpysl2
84	chr2	92787790	92788604	92788247	408.87177	49.39419	Syt13	Prdm11
85	chr7	143780036	143780688	143780338	359.63138	49.36388	Mgmt	AK038554
86	chr13	20471126	20472513	20472131	361.83118	49.25151	Elmo1	Aoah
87	chr7	56705448	56706480	56705810	353.38705	48.92963	Nav2	Dbx1
88	chr11	21901321	21902154	21901619	354.71552	48.51088	Otx1	Ehbp1
89	chr5	118830559	118831288	118830889	381.57938	48.28282	2410131K14Rik	Rnft2
90	chr8	60436935	60437853	60437303	372.06207	48.02702	Galntl6	Galnt7
91	chr10	71128857	71129572	71129191	342.73141	47.80049	Ipmk	DQ699981
92	chr13	73207508	73208772	73207912	342.73141	47.80049	Irx4	Ndufs6
93	chr4	41610479	41611355	41610991	340.9614	47.6123	Cntfr	Enho
94	chr6	36791725	36793003	36792496	345.85822	47.5851	Dgki	Ptn
95	chr6	22922668	22923435	22923069	339.19308	47.42411	Ptprz1	Aass
96	chr9	57665225	57665976	57665548	337.42651	47.23592	Arid3b	Clk3
97	chr10	61461094	61462012	61461616	357.25876	47.23018	Col13a1	Ass1
98	chr1	176958861	176959497	176959179	361.50052	46.98672	Rgs7	Grem2
99	chr13	21008177	21009109	21008645	333.89856	46.85954	Aoah	Olfr1370
100	chr3	150663044	150663686	150663346	445.43713	46.85856	AK081104	Eltd1
101	chr6	6816076	6817004	6816436	359.74582	46.81334	Dlx6os1	Dlx6
102	chr2	59460350	59461090	59460848	332.13718	46.67134	Tanc1	Dapl1
103	chr17	16736445	16737138	16736758	330.37756	46.48315	Zfp960	AK138383
104	chr2	114893075	114893922	114893452	398.21063	46.45395	AK019710	Atpbd4
105	chr14	89738491	89739197	89738807	438.50317	46.30566	Gm5088	Pcdh20
106	chr12	91002841	91003797	91003214	570.46429	45.40029	Nrxn3	AK082104
107	chr7	80045475	80046268	80045933	319.8569	45.35401	DQ546052	DQ696597
108	chr2	48027911	48028598	48028226	365.03918	45.31876	Acvr2a	Orc4
109	chr2	80285073	80285793	80285438	405.37277	45.28379	Frzb	AK139560
110	chr9	23040986	23041741	23041279	329.39395	45.26777	Bmper	Bbs9
111	chr17	22876577	22877173	22876857	318.10971	45.16582	Gm16386	Zfp945
112	chr3	115816469	115817773	115817071	316.36432	44.97763	Vcam1	Extl2
113	chr5	15253524	15254188	15253838	314.62073	44.78944	Speer7-ps1	Speer4c
114	chr4	140239879	140240716	140240318	417.82654	44.64695	AK043690	Rcc2
115	chr3	30412375	30413453	30413046	312.87897	44.60125	Mecom	Arpm1
116	chr7	139945526	139946200	139945863	375.70975	44.45427	Fam53b	Lhpp
117	chr8	130969980	130970718	130970319	316.06387	44.43745	Nrp1	AK050336
118	chr5	35808610	35809435	35808970	342.76898	44.42737	Cpz	Hmx1
119	chr12	74612501	74613363	74613028	311.13904	44.41305	Tmem30b	Prkch
120	chr2	171559820	171561055	171560349	307.6647	44.03667	AK133337	Cbln4
121	chr4	29669000	29670216	29669311	367.12244	43.68517	Epha7	0
122	chr6	37595387	37595988	37595695	307.39853	43.51167	Akr1d1	Atp6v0c
123	chr4	98002772	98003448	98003125	302.4671	43.4721	AK002663	Tm2d1
124	chr9	47907819	47908489	47908133	327.58612	43.40541	Fam55d	Fam55b
125	chr14	121507012	121508490	121507943	300.73831	43.28391	Farp1	AK048595
126	chr10	61285944	61286898	61286535	340.91342	43.03652	Col13a1	H2afy2
127	chr12	119152957	119153780	119153354	297.28641	42.90752	Dnahc11	Cdca7l
128	chr5	102696090	102696768	102696412	297.28641	42.90752	Wdfy3	Arhgap24
129	chr4	70568139	70568915	70568561	298.7793	42.58589	Megf9	Cdk5rap2
130	chr9	67420585	67421358	67420955	353.46243	42.4546	Tln2	DQ717301
131	chr8	121529259	121530207	121529861	385.48688	42.02066	Cdh13	Hsbp1
132	chr2	70242213	70242889	70242583	288.68997	41.96657	Myo3b	Sp5
133	chr14	68187447	68189224	68188159	286.9765	41.77838	Cdca2	Ebf2
134	chr16	31617681	31618368	31617974	327.27069	41.73238	AK029404	Dlg1
135	chr19	60186943	60187610	60187332	285.26495	41.59019	E330013P04Rik	D19Ertd737e
136	chrX	21230086	21230686	21230391	283.55539	41.402	Slc6a14	Agtr2
137	chr14	34496719	34497704	34497058	341.59225	41.37785	Ptpn20	AK136780
138	chr18	84576532	84577299	84576932	281.84778	41.21381	Zfp407	Cndp1
139	chr2	101432451	101433348	101432775	300.19128	41.01617	B230118H07Rik	Rag2
140	chr2	122961032	122961612	122961269	278.43851	40.83743	Sqrdl	Pldn
141	chr5	127360598	127361234	127360936	315.42209	40.59126	AK017106	AK006961
142	chr6	52116472	52117211	52116844	296.00424	40.39817	5730446D14Rik	Hoxa2
143	chr19	58195949	58196688	58196396	268.25891	39.70828	Atrnl1	Gfra1
144	chr3	86513369	86514080	86513716	268.25891	39.70828	Lrba	Dclk2
145	chr9	56401028	56401697	56401322	297.14526	39.60867	BC082591	Hmg20a
146	chr14	110793501	110794073	110793792	266.56943	39.52009	Slitrk6	0
147	chr8	8791012	8791799	8791516	276.33002	39.26924	Arglu1	AK007249
148	chr2	115531969	115532655	115532274	350.34372	39.11791	BC052040	Mir1951
149	chr3	55577959	55578586	55578264	266.46481	39.06792	Nbea	Mab21l1
150	chr15	50496261	50496887	50496557	261.51346	38.95552	Trps1	0
151	chr8	24502530	24503237	24502879	259.83228	38.76733	Sfrp1	Golga7
152	chr8	27418553	27419350	27419026	260.81656	38.70577	Thap1	Rnf170
153	chr12	96117214	96117895	96117584	258.15323	38.57914	Flrt2	0
154	chr3	99616769	99617351	99616978	258.15323	38.57914	Spag17	AK047534
155	chr1	38602253	38602973	38602661	359.88266	38.54617	Aff3	AK048050
156	chr5	112234289	112235271	112234934	270.68613	38.52055	AK087393	C130026L21Rik
157	chr10	95870896	95871537	95871268	256.47629	38.39095	Btg1	Eea1
158	chr10	97112872	97113476	97113195	256.47629	38.39095	Epyc	Gm10754
159	chr16	95631471	95632141	95631902	256.47629	38.39095	Erg	Kcnj15
160	chr1	181112872	181113528	181113189	254.80147	38.20275	Smyd3	BC023483
161	chr12	70183056	70183673	70183377	254.80147	38.20275	Rps29	Ppil5
162	chr18	4558660	4559299	4558988	254.80147	38.20275	9430020K01Rik	Mtpap
163	chr17	84443704	84444368	84444039	285.35184	37.65696	AK020236	AK040143
164	chr14	22187878	22188733	22188412	248.12363	37.44999	Adk	Myst4
165	chr3	143674476	143675073	143674766	248.12363	37.44999	AK029620	Lmo4
166	chr10	28184495	28185233	28184783	314.38354	37.42101	Ptprk	Themis
167	chr2	172996863	172997476	172997179	270.03348	37.13585	Pck1	Zbp1
168	chr16	77929389	77930303	77929750	244.79773	37.07361	EU234022	Mir125b-2
169	chr17	14614607	14615226	14614945	244.79773	37.07361	Smoc2	4930474M22Rik
170	chr6	95524246	95525010	95524608	325.6524	37.04453	Suclg2	AY512915
171	chr2	113384876	113385530	113385217	262.58673	36.93052	Fmn1	Grem1
172	chr18	9792679	9793358	9793022	277.10489	36.84187	Colec12	Thoc1
173	chr12	108032274	108032990	108032611	291.64145	36.76322	4933406K04Rik	1700121N20Rik
174	chr5	136020903	136021667	136021323	268.88199	36.7555	Hip1	Ccl26
175	chr19	54465780	54466406	54466102	241.48061	36.69723	Adra2a	Shoc2
176	chr2	109876169	109876744	109876468	241.48061	36.69723	Ccdc34	AK006310
177	chr11	77668694	77669413	77669069	267.23685	36.58767	Myo18a	Pipox
178	chr14	68007070	68008184	68007917	259.28851	36.58376	Ebf2	AK015336
179	chrX	141836424	141837080	141836751	239.82538	36.50904	Amot	Lhfpl1
180	chr11	81952917	81953641	81953276	270.97342	36.3288	Ccl8	Ccl12
181	chr5	10446578	10447138	10446832	238.17238	36.32084	AK136146	LOC545732
182	chr14	24342946	24343622	24343323	236.52164	36.13265	Kcnma1	AK043847
183	chr1	181403877	181404728	181404133	239.82539	36.10543	Smyd3	Tfb2m
184	chr15	26823836	26824477	26824144	239.82539	36.10543	Fbxl7	Mir297-1
185	chr16	73308068	73308700	73308394	254.35661	36.06361	AK015664	AK133038
186	chr10	84960625	84961216	84960963	234.87314	35.94446	Btbd11	AK165297
187	chr12	34652623	34653557	34652923	234.87314	35.94446	Twist1	Ferd3l
188	chr19	55672029	55672835	55672530	244.76062	35.86232	Vti1a	Tcf7l2
189	chr18	61812809	61813518	61813136	340.21292	35.76802	AK087736	Mir143
190	chr4	75994783	75995373	75995049	233.2269	35.75627	Ptprd	0
191	chr3	100515319	100516008	100515680	280.21399	35.68647	Man1a2	Vtcn1
192	chr11	74887943	74888590	74888291	264.43359	35.67423	Smg6	Mir684-1
193	chr16	88586334	88587481	88587159	309.39252	35.66227	Cldn8	Krtap24-1
194	chr11	20763407	20763973	20763663	248.50508	35.60553	1110067D22Rik	Aftph
195	chr9	16083522	16084102	16083815	231.58295	35.56808	Fat3	AK006623
196	chr14	22933804	22934794	22934458	249.44347	35.54346	1700112E06Rik	Zfp503
197	chr3	4582485	4583118	4582806	264.00995	35.53773	AK012506	Zfhx4
198	chr4	8777540	8778195	8777858	284.151	35.51637	Chd7	Rab2a
199	chr1	91946490	91947164	91946797	439.37445	35.50013	Iqca	Asb18
200	chr4	150143158	150144045	150143475	306.16046	35.38581	AK033051	Errfi1
201	chr9	71823753	71824347	71823996	262.38193	35.37471	Tcf12	DQ072391
202	chr14	27863485	27864309	27864020	247.80995	35.37008	Il17rd	Hesx1
203	chr4	148087339	148088599	148087874	289.94193	35.2369	Gm572	Tardbp
204	chr9	72725518	72726306	72725866	241.72453	35.20152	Prtg	Pygo1
205	chr13	78036790	78037901	78037113	228.30194	35.1917	Fam172a	Pou5f2
206	chr10	83419928	83420702	83420266	317.5498	35.12569	AK082148	1500009L16Rik
207	chr3	77329959	77330616	77330307	302.93521	35.10936	Fstl5	0
208	chr15	33299723	33300265	33300000	223.39781	34.62712	Pgcp	1700084J12Rik
209	chr6	4763195	4763774	4763503	223.39781	34.62712	AK076963	Peg10
210	chr5	150194476	150195311	150194839	239.94489	34.59467	AK138849	6330406I15Rik
211	chr1	52527445	52528031	52527746	229.8087	34.54167	Nab1	Tmem194b
212	chr10	120898572	120899346	120898960	309.53152	34.4679	Rassf3	Gns
213	chr3	122202430	122203082	122202701	221.76779	34.43893	Bcar3	Fnbp1l
214	chr3	144893572	144894368	144893858	221.76779	34.43893	Col24a1	Odf2l
215	chr11	68053167	68053816	68053479	221.28966	34.26702	Ntn1	Stx8
216	chr12	12391821	12392504	12392096	220.14014	34.25074	Fam49a	Tubb2a-ps2
217	chr2	168378750	168379388	168379027	218.51486	34.06255	Nfatc2	Atp9a
218	chr4	55228685	55229234	55228920	218.51486	34.06255	Zfp462	Rad23b
219	chr7	137105821	137106628	137106287	218.51486	34.06255	AK007112	Fgfr2
220	chr4	107297413	107298374	107297809	275.46881	33.92644	Glis1	Dmrtb1
221	chr11	24963616	24964229	24963975	216.89198	33.87436	AK016948	Gm10466
222	chr3	141755791	141756493	141756073	216.89198	33.87436	Bmpr1b	Pdlim5
223	chr2	106417039	106417674	106417364	248.52438	33.77977	AK084494	Mpped2
224	chr12	106596773	106597494	106597169	215.27151	33.68617	BC059025	AK039118
225	chr15	10570121	10570958	10570654	215.27151	33.68617	Rai14	Gm10389
226	chr18	54988691	54989332	54989059	215.27151	33.68617	Zfp608	AK163160
227	chr7	122644741	122645490	122645114	313.02408	33.63449	Sox6	AK043303
228	chr4	104877614	104878562	104878282	227.12381	33.60949	Ppap2b	Prkaa2
229	chr3	98978744	98979406	98979065	257.63647	33.53298	Wars2	Tbx15
230	chr14	115227913	115228822	115228249	212.03783	33.30979	AK015607	Mir17
231	chr4	55717834	55718465	55718116	218.47847	33.26908	AY512912	Klf4
232	chr9	96406433	96407087	96406821	216.86923	33.08728	Rnf7	Rasa2
233	chr8	62885235	62885854	62885558	212.1458	32.95778	Aadat	Mfap3l
234	chr5	134158753	134159359	134159048	208.81393	32.93341	AK076755	Gatsl2
235	chr15	51629690	51630759	51630049	207.20569	32.74522	Eif3h	Utp23
236	chr3	146230189	146230721	146230477	207.20569	32.74522	Dnase2b	Uox
237	chr6	16585888	16586513	16586220	326.57428	32.6381	Tcfec	Tes
238	chr11	17425495	17426094	17425826	205.59993	32.55703	C1d	Wdr92
239	chr1	120949925	120950764	120950267	207.70874	32.53664	Gli2	AK039419
240	chr6	21899245	21900327	21900044	233.42819	32.44041	Ing3	A430107O13Rik
241	chr17	36131142	36131706	36131428	203.99667	32.36884	A930015D03Rik	Gnl1
242	chr18	83989521	83990139	83989835	203.99667	32.36884	Tshz1	Zadh2
243	chr4	9673022	9673886	9673565	203.99667	32.36884	4930412C18Rik	Asph
244	chr6	94542470	94543549	94542870	203.99667	32.36884	Slc25a26	Lrig1
245	chr10	125246536	125247964	125247265	217.81804	32.28933	Lrig3	Slc16a7
246	chr5	139410395	139411013	139410670	218.78046	32.24919	Pdgfa	Prkar1b
247	chr3	55591425	55591953	55591752	202.39594	32.18064	Nbea	Mab21l1
248	chr4	72823068	72823659	72823359	202.39594	32.18064	Gm11487	Aldoart1
249	chr9	29235916	29236506	29236159	202.39594	32.18064	Ntm	AK077358
250	chr2	160377850	160378570	160378234	230.25352	32.11437	Top1	Plcg1
251	chr10	98691778	98692685	98692159	200.79773	31.99245	Poc1b	Dusp6
252	chr3	138463949	138465073	138464354	200.79773	31.99245	Tspan5	AK015203
253	chr12	58173543	58174157	58173854	202.54109	31.84684	Slc25a21	Prps1l3
254	chr12	94581223	94581833	94581531	240.16916	31.84095	0	0
255	chr4	52226157	52226763	52226432	199.20207	31.80426	AK012547	Smc2
256	chr8	124579170	124579736	124579439	264.78055	31.79194	Banp	Car5a
257	chr12	37271790	37272412	37272133	197.60896	31.61607	Ispd	Sostdc1
258	chr5	136949803	136950414	136950110	197.60896	31.61607	Cux1	Mir721
259	chr16	90407943	90408622	90408303	237.15886	31.57606	Hunk	AK013372
260	chr3	7365965	7366954	7366328	212.42944	31.55566	Pkia	Fam164a
261	chr3	133440910	133441503	133441248	212.42944	31.55566	AK034519	Tet2
262	chr10	92202109	92202874	92202412	196.01845	31.42788	Nedd1	BC065048
263	chr4	13705927	13706570	13706311	196.01845	31.42788	Runx1t1	AK002417
264	chr1	191861809	191862374	191862072	210.84761	31.38227	AK083547	Prox1
265	chr13	103911924	103912524	103912241	246.98064	31.30551	Mast4	AK007100
266	chr10	106879815	106880347	106880076	194.43051	31.23969	Lin7a	Myf5
267	chr2	115364030	115364618	115364291	209.26816	31.20889	AK135429	3110099E03Rik
268	chr4	141861936	141862541	141862193	232.31238	31.07184	9030409G11Rik	Gm10565
269	chr14	47636173	47636813	47636671	192.8452	31.0515	Samd4	AK156967
270	chr3	83492781	83493512	83493090	192.8452	31.0515	Sfrp2	AK137033
271	chr7	78116435	78117014	78116772	192.8452	31.0515	AK143760	AK020061
272	chr12	105875175	105875828	105875526	191.2625	30.86331	Dicer1	Clmn
273	chr18	47458324	47459648	47459388	191.2625	30.86331	Sema6a	9130209A04Rik
274	chr4	86062295	86062956	86062640	194.23062	30.78726	Adamtsl1	Fam154a
275	chr11	18912349	18912982	18912684	189.68243	30.67512	Meis1	AK144295
276	chr16	89467104	89467733	89467433	189.68243	30.67512	Krtap8-1	Krtap7-1
277	chr17	65715038	65715627	65715367	189.68243	30.67512	Tmem232	Vapa
278	chr19	59696666	59697293	59697016	189.68243	30.67512	Emx2	Emx2os
279	chr11	95075091	95076179	95075722	253.94998	30.55369	Tac4	AK139229
280	chr14	72558437	72559012	72558741	191.45038	30.55075	AK015316	Fndc3a
281	chr3	39252287	39253036	39252603	214.51392	30.4842	Fat4	Ankrd50
282	chr5	102690472	102691133	102690810	249.19695	30.40969	Wdfy3	Arhgap24
283	chr5	123349846	123350671	123350398	224.50922	30.30274	Kdm2b	Rnf34
284	chr14	11228488	11229013	11228720	186.5303	30.29873	Fhit	Gm3833
285	chr11	52883045	52883695	52883377	246.10356	30.13323	Fstl4	Hspa4
286	chr14	23470258	23470984	23470513	193.4025	30.12435	1700112E06Rik	AK015475
287	chr2	106298155	106298840	106298504	280.87018	30.11488	Dcdc5	AK138215
288	chr5	128710302	128710816	128710544	184.95825	30.11054	Tmem132d	AK019810
289	chr8	27782792	27784272	27783437	184.95825	30.11054	Zfp703	Erlin2
290	chr4	108874173	108875041	108874527	197.30386	30.02035	Osbpl9	Calr4
291	chr13	93326347	93327028	93326689	183.38892	29.92235	Spz1	Zfyve16
292	chr14	24207966	24208568	24208266	183.38892	29.92235	Kcnma1	AK043847
293	chr8	87265964	87266998	87266709	183.38892	29.92235	Nfix	AK168184
294	chr16	96718949	96719689	96719318	266.20416	29.86943	Pcp4	Itgb2l
295	chr14	26276638	26277325	26276959	254.60892	29.86341	AK086741	AK047978
296	chr1	133806647	133807261	133806999	195.74307	29.84581	Nucks1	Rab7l1
297	chr18	68731120	68731728	68731467	181.8223	29.73416	Mc2r	Mc5r
298	chr5	133507476	133508114	133507788	181.8223	29.73416	AK076755	0
299	chr1	146058578	146059123	146058868	195.16304	29.64845	Rgs1	Rgs13
300	chr19	58494140	58494757	58494392	180.25842	29.54597	Gfra1	1700011F14Rik
301	chr7	38869841	38870491	38870234	180.25842	29.54597	Ccne1	C80913
302	chr2	35124604	35125172	35124866	180.08336	29.48271	Gsn	Stom
303	chr10	110943120	110943795	110943463	178.6973	29.35778	Phlda1	EG382421
304	chr12	87532963	87533729	87533233	178.6973	29.35778	AK144886	1700019E19Rik
305	chr8	89759402	89760203	89759898	178.6973	29.35778	AK139810	Cbln1
306	chr9	92065521	92066075	92065767	178.6973	29.35778	Plscr5	Plscr1
307	chr2	38770305	38770938	38770628	236.87143	29.30388	Olfml2a	Mir181b-2
308	chr11	18149268	18149740	18149481	177.13895	29.16959	AK013680	Etaa1
309	chr14	102396658	102397152	102396893	177.13895	29.16959	Lmo7	Uchl3
310	chr15	71360405	71360851	71360612	177.13895	29.16959	Fam135b	Col22a1
311	chr4	144539244	144539793	144539527	177.13895	29.16959	AK147071	Dhrs3
312	chr4	154161081	154161760	154161443	183.18678	29.10806	Ttc34	AK030206
313	chr14	10982335	10982878	10982572	175.58339	28.9814	Fhit	Gm3833
314	chr5	44813678	44814225	44813946	175.58339	28.9814	AK076918	Ldb2
315	chr4	132995829	132996632	132996374	222.2047	28.9758	Slc9a1	Fam46b
316	chr10	104462526	104463364	104463048	188.9593	28.95492	Tmtc2	BC067068
317	chr2	64010551	64011323	64010827	210.60298	28.91835	Fign	AK136239
318	chr15	50578312	50578991	50578671	174.03065	28.79321	Trps1	0
319	chr2	118080001	118080697	118080379	174.03065	28.79321	Fsip1	AK044780
320	chr4	13168793	13169759	13169281	174.03065	28.79321	Gm11818	AK002417
321	chr13	60108841	60109642	60109213	177.03035	28.75936	Gas1	Zcchc6
322	chr14	22909945	22910837	22910296	219.146	28.68459	1700112E06Rik	Zfp503
323	chr2	115422582	115423141	115422869	219.146	28.68459	BC052040	AK135429
324	chr13	45689169	45689811	45689447	172.48073	28.60502	Atxn1	Gmpr
325	chr14	61664779	61665807	61665124	172.48073	28.60502	Tnfrsf19	AK215081
326	chr6	112783620	112784252	112783922	172.48073	28.60502	Srgap3	Rad18
327	chr7	4796158	4797118	4796824	195.9333	28.528	Isoc2b	Shisa7
328	chr11	89504750	89505299	89505036	170.93365	28.41683	AK020705	Ankfn1
329	chr11	96211346	96211897	96211677	170.93365	28.41683	Hoxb2	Hoxb3
330	chr16	7703745	7704279	7704023	170.93365	28.41683	Rbfox1	DQ717824
331	chr4	47437046	47437799	47437357	170.93365	28.41683	Tgfbr1	Alg2
332	chr5	67818817	67819406	67819092	170.93365	28.41683	Bend4	C330024D21Rik
333	chr8	27787871	27788587	27788329	170.93365	28.41683	Zfp703	Erlin2
334	chr13	29508053	29509072	29508398	182.79703	28.26138	Cdkal1	AK150110
335	chr19	54691342	54691922	54691665	182.79703	28.26138	Gpam	Tectb
336	chr7	124402488	124403086	124402804	169.38945	28.22864	Xylt1	XT-I
337	chr5	67191457	67192071	67191699	192.87053	28.20196	Limch1	Uchl1
338	chr14	23487802	23488495	23488145	239.78499	28.11642	1700112E06Rik	AK015475
339	chr3	57439877	57440433	57440132	167.84813	28.04045	Commd2	AK040865
340	chr10	52643588	52644046	52643878	166.30972	27.85225	Slc35f1	AK005653
341	chr15	33413870	33414595	33414259	166.30972	27.85225	Pgcp	1700084J12Rik
342	chr4	140697071	140697776	140697355	166.30972	27.85225	D4Ertd22e	Fbxo42
343	chr6	5778806	5779764	5779398	166.30972	27.85225	Dync1i1	AK006121
344	chr5	122422586	122423244	122422967	169.32166	27.83759	Cux2	AK133032
345	chr2	118854868	118855466	118855194	198.39827	27.68778	Ccdc32	Rpusd2
346	chr16	35983782	35984648	35984108	164.77422	27.66406	Kpna1	AK144265
347	chr2	115470519	115471295	115470797	164.77422	27.66406	BC052040	Mir1951
348	chr3	86504748	86505607	86505289	164.77422	27.66406	Lrba	Dclk2
349	chr7	96571268	96572054	96571848	164.77422	27.66406	AK143758	Fzd4
350	chr7	103681287	103682072	103681725	164.77422	27.66406	Odz4	AK053790
351	chr8	4165710	4166548	4165991	164.77422	27.66406	Evi5l	Cd209f
352	chr15	103132623	103133305	103132944	180.84634	27.60422	Copz1	AK207593
353	chr3	86471860	86472503	86472183	163.24167	27.47587	Lrba	Dclk2
354	chr4	102891544	102892124	102891877	163.24167	27.47587	Slc35d1	4921539E11Rik
355	chr15	97008489	97009117	97008847	216.84834	27.42908	Amigo2	Fam113b
356	chr2	92485695	92486433	92486087	235.89018	27.3594	Chst1	DQ561039
357	chr1	179561526	179562127	179561812	188.02937	27.3014	AK009784	1700016C15Rik
358	chr19	27845088	27845786	27845463	161.71208	27.28768	Rfx3	C030016D13Rik
359	chr2	168032081	168033038	168032649	161.71208	27.28768	Adnp	Dpm1
360	chr10	58099340	58099900	58099614	195.96471	27.2511	Edar	BB019430
361	chr3	71456174	71456863	71456444	203.98622	27.22852	AK144724	0
362	chr9	114705590	114706287	114705913	173.63362	27.22109	Cmtm8	Cmtm7
363	chr18	84583511	84584646	84584309	163.53564	27.21794	Zfp407	Cndp1
364	chr10	98821990	98822697	98822384	160.18549	27.09949	AK083606	Dusp6
365	chr11	17764614	17765329	17764959	160.18549	27.09949	Etaa1	AK013680
366	chr13	12041875	12042452	12042216	160.18549	27.09949	Ryr2	Mtr
367	chr4	105321386	105322124	105321732	160.18549	27.09949	Ppap2b	Prkaa2
368	chr13	77465329	77466306	77465618	173.10678	27.04226	2210408I21Rik	Ankrd32
369	chr13	17276853	17277524	17277140	200.98167	26.9373	5033411D12Rik	AK038969
370	chr1	40471014	40471640	40471330	190.84808	26.91868	Il1rl1	Il1rl2
371	chr12	51046529	51047286	51046960	158.66188	26.9113	Prkd1	3110039M20Rik
372	chr15	48947093	48947699	48947457	158.66188	26.9113	Csmd3	0
373	chr2	27394868	27396044	27395396	158.66188	26.9113	BC050122	Wdr5
374	chr10	124764187	124764766	124764409	157.14131	26.72311	Slc16a7	AK076845
375	chr11	19250473	19251357	19251018	157.14131	26.72311	Meis1	AK144295
376	chr2	34457609	34458284	34458017	157.14131	26.72311	Mapkap1	Gapvd1
377	chr5	54681545	54682507	54681856	157.14131	26.72311	Stim2	Tbc1d19
378	chr10	34016964	34018213	34017925	158.97293	26.66247	AK038624	Tspyl4
379	chr9	22901291	22902313	22901592	158.97293	26.66247	Bmper	Bbs9
380	chr6	52108044	52108808	52108429	197.98648	26.64609	Hoxa1	Hoxa2
381	chr7	82053418	82054039	82053735	177.7092	26.57179	AK015958	Sv2b
382	chr17	16998066	16998596	16998333	155.62378	26.53492	Zfp960	AK138383
383	chr18	83519822	83520457	83520158	155.62378	26.53492	AK014992	AK007073
384	chr5	122497966	122499180	122498550	155.62378	26.53492	Cux2	AK133032
385	chr1	39592129	39592741	39592397	157.45801	26.47731	D1Bwg0212e	Snord89
386	chr18	5380625	5381200	5380912	154.10931	26.34673	Zfp438	Gm10125
387	chr18	11366685	11367256	11366936	154.10931	26.34673	Gata6	AK033147
388	chr3	10092396	10092984	10092682	154.10931	26.34673	Fabp5	Pmp2
389	chr10	81059286	81059896	81059593	174.70828	26.24576	Tle6	Tle2
390	chr1	179448636	179449434	179448976	164.56947	26.18079	AK156859	AK082514
391	chr3	30319263	30320118	30319619	159.60081	26.17949	Mecom	Arpm1
392	chr17	73988869	73989549	73989241	152.59795	26.15854	Galnt14	AK085353
393	chr2	139434409	139435699	139434867	152.59795	26.15854	Sptlc3	Ism1
394	chr7	57098082	57098677	57098389	152.59795	26.15854	Prmt3	Slc6a5
395	chr8	27461840	27463553	27462260	152.59795	26.15854	Thap1	Rnf170
396	chr16	77435090	77435582	77435359	154.43727	26.107	AK051166	Mir99a
397	chr1	164184027	164185515	164185237	174.01556	26.02174	Dnm3	Dnm3os
398	chr2	162133815	162134274	162134085	151.08969	25.97034	Ptprt	AK021192
399	chr5	22790646	22791064	22790859	151.08969	25.97034	Lhfpl3	AK017143
400	chr5	31891910	31892671	31892235	190.54013	25.91805	AK036733	Mrpl33
401	chr7	77520533	77521168	77520814	209.38583	25.91671	BC070425	Nr2f2
402	chr8	130975090	130975651	130975388	150.62999	25.80385	Nrp1	AK050336
403	chr9	47337996	47338668	47338377	150.62999	25.80385	Cadm1	2900052N01Rik
404	chr11	17578272	17578871	17578535	149.58456	25.78215	Etaa1	AK013680
405	chr14	64667857	64668418	64668173	149.58456	25.78215	Rp1l1	Prss55
406	chr19	44891681	44892563	44892003	149.58456	25.78215	Pax2	Fam178a
407	chr3	51609404	51610026	51609686	149.58456	25.78215	Maml3	Mgst2
408	chr4	148264923	148265724	148265210	149.58456	25.78215	Casz1	AK035687
409	chr4	123987704	123988535	123988044	186.98853	25.74519	AK079012	AK017068
410	chr13	105353946	105354537	105354237	151.4288	25.73669	Cwc27	Adamts6
411	chr5	125889007	125889560	125889342	151.4288	25.73669	Dhx37	Ubc
412	chr17	17539425	17539972	17539689	178.89719	25.68811	Lix1	Riok2
413	chr12	91110396	91110912	91110667	148.0826	25.59396	Nrxn3	AK082104
414	chr5	112582533	112583286	112582963	167.25336	25.43067	AK006451	Miat
415	chr19	36191718	36192420	36192134	146.58382	25.40577	Ankrd1	Rpp30
416	chr3	101990667	101991417	101990942	146.58382	25.40577	Vangl1	Casq2
417	chr3	104345201	104345912	104345512	146.58382	25.40577	Lrig2	Slc16a1
418	chr7	121711250	121711783	121711514	146.58382	25.40577	Cyp2r1	Pde3b
419	chr7	132406253	132406806	132406491	193.32666	25.29533	DQ686437	DQ568245
420	chr12	105862194	105862836	105862469	145.08823	25.21758	Dicer1	Clmn
421	chr18	84253771	84254498	84254184	145.08823	25.21758	Tshz1	Zadh2
422	chr6	32320880	32321414	32321176	145.08823	25.21758	Plxna4	AK046388
423	chr13	31889708	31890271	31890020	183.15459	25.19002	Foxc1	Gmds
424	chr2	24376845	24377436	24377095	183.15459	25.19002	Pax8	AK037056
425	chr19	40588042	40588564	40588298	150.62271	25.10362	Sorbs1	Aldh18a1
426	chr19	34509441	34510026	34509721	143.59587	25.02939	Ch25h	AK142879
427	chr4	48504227	48504743	48504469	143.59587	25.02939	Tex10	5730528L13Rik
428	chr7	128850692	128851356	128851008	143.59587	25.02939	Usp31	Scnn1g
429	chrX	159174235	159174800	159174535	143.59587	25.02939	Rbbp7	Txlng
430	chr10	18115216	18115655	18115481	145.44937	24.99607	Nhsl1	Hebp2
431	chr12	5094693	5095514	5095201	162.81354	24.94162	Klhl29	Atad2b
432	chr4	136392574	136393139	136392875	178.14679	24.8625	Ephb2	C1qb
433	chr5	132235268	132235936	132235577	159.63428	24.85678	AK140583	Auts2
434	chr1	157848161	157848647	157848454	142.10677	24.8412	Tor1aip1	Cep350
435	chr11	17894260	17894782	17894515	142.10677	24.8412	AK013680	Etaa1
436	chr19	6996144	6996979	6996698	142.10677	24.8412	1700019N12Rik	Esrra
437	chr3	31090207	31091062	31090828	142.10677	24.8412	Slc7a14	Cldn11
438	chr3	130143219	130143964	130143742	142.10677	24.8412	Col25a1	Agxt2l1
439	chr4	44635270	44635918	44635590	142.10677	24.8412	Pax5	Zcchc7
440	chr7	52272671	52273448	52273163	142.10677	24.8412	Rras	Scaf1
441	chr8	109749939	109750658	109750322	142.10677	24.8412	AK015813	Cyb5b
442	chr1	136412955	136413618	136413192	143.96248	24.81091	Rabif	4931440L10Rik
443	chr3	120134688	120135248	120134938	151.64691	24.78424	AK163681	Ptbp2
444	chr14	34607002	34607590	34607320	170.04247	24.76518	AK076784	Gdf10
445	chr8	3554002	3554518	3554248	141.66769	24.68194	Pnpla6	C330021F23Rik
446	chr10	114606451	114607017	114606745	140.62094	24.65301	Tph2	Tbc1d15
447	chr10	127774366	127775169	127774659	140.62094	24.65301	Cs	Cnpy2
448	chr14	30565814	30566346	30566039	140.62094	24.65301	Cacna2d3	Selk
449	chr17	44149261	44149788	44149530	140.62094	24.65301	Rcan2	Enpp5
450	chr7	81475231	81476569	81475645	140.62094	24.65301	Slco3a1	St8sia2
451	chr17	27341222	27341872	27341524	168.57599	24.61136	Lemd2	AK036033
452	chr4	83998558	83999054	83998823	142.18167	24.5192	Bnc2	4930473A06Rik
453	chr15	11749650	11750238	11749946	184.55623	24.46597	Npr3	BC028532
454	chr13	96316883	96317486	96317136	139.13841	24.46482	F2rl1	F2r
455	chr17	86431257	86432025	86431648	139.13841	24.46482	Srbd1	AK135560
456	chr8	60875292	60875716	60875484	139.13841	24.46482	Galntl6	LOC100271928
457	chr9	94447936	94448542	94448211	139.13841	24.46482	1190002N15Rik	Slc9a9
458	chr9	61244128	61244777	61244477	209.30927	24.35586	Tle3	AK167957
459	chr7	96604871	96605603	96605203	191.83522	24.33802	AK143758	Fzd4
460	chr11	18774357	18775023	18774698	151.2216	24.31142	AK018427	Meis1
461	chr2	78183766	78184326	78184027	148.2229	24.27358	Gm14461	AK019604
462	chr5	136326795	136327307	136327056	157.75533	24.24385	Srrm3	Hspb1
463	chr5	149806071	149806906	149806334	146.75496	24.1002	AK036974	AK087624
464	chr1	47703438	47704027	47703678	136.18335	24.08844	AK219219	Slc39a10
465	chr10	55234640	55235177	55234933	136.18335	24.08844	D630037F22Rik	Msl3l2
466	chr13	60327286	60327977	60327763	136.18335	24.08844	EG328264	Gas1
467	chr19	45132549	45133297	45132951	136.18335	24.08844	Sfxn3	Pdzd7
468	chr9	51574440	51574901	51574722	136.18335	24.08844	Arhgap20	9230115E21Rik
469	chr16	73705237	73705910	73705564	171.46861	24.02516	Robo2	AK015664
470	chr1	9957660	9958262	9958032	134.71088	23.90024	Lrrc67	Snhg6
471	chr12	38061304	38062122	38061896	134.71088	23.90024	Tmem195	Meox2
472	chr13	103307307	103308006	103307546	134.71088	23.90024	Cd180	Mast4
473	chr16	40560514	40561035	40560785	134.71088	23.90024	Lsamp	0
474	chr18	50401153	50402238	50401642	134.71088	23.90024	Fam170a	Hsd17b4
475	chr8	8054323	8055019	8054687	134.71088	23.90024	AK082314	AK042353
476	chr6	15328243	15328991	15328593	136.57684	23.88513	Foxp2	Mdfic
477	chr1	173722761	173723329	173723055	161.28453	23.84226	Slamf1	Cd84
478	chr8	94196217	94196776	94196468	161.28453	23.84226	Fto	Irx3
479	chr19	28455490	28456292	28455947	186.05887	23.8118	Glis3	Glis3
480	chr1	42600556	42601125	42600872	133.24182	23.71205	2610017I09Rik	Pou3f3
481	chr12	55165687	55166844	55166563	133.24182	23.71205	Npas3	AK018924
482	chr8	23154161	23154695	23154432	133.24182	23.71205	Atp7b	Alg11
483	chr11	17350331	17351080	17350805	143.37079	23.59739	C1d	Wdr92
484	chr4	73246228	73246939	73246609	142.3699	23.58005	Gm428	Rasef
485	chr10	98853377	98854110	98853642	141.36903	23.56248	AK083606	Dusp6
486	chr1	152679241	152679827	152679598	131.77618	23.52386	Hmcn1	AK143102
487	chr13	56430507	56431034	56430770	131.77618	23.52386	Cxcl14	Neurog1
488	chr4	114360595	114361233	114360984	131.77618	23.52386	Gm12824	Gm12830
489	chr19	31182964	31183461	31183199	133.64589	23.51482	Prkg1	Cstf2t
490	chr3	35303834	35304447	35304146	133.64589	23.51482	AK029958	Atp11b
491	chr8	26653803	26654447	26654085	165.6881	23.44273	Fgfr1	AK133017
492	chr1	98333437	98334009	98333753	130.314	23.33567	Slco4c1	AK035520
493	chr4	32023386	32023902	32023622	130.314	23.33567	Map3k7	Bach2
494	chr6	144893293	144894166	144893514	148.20088	23.31145	Bcat1	Lrmp
495	chr5	81935761	81936337	81936055	139.4624	23.23329	Lphn3	AK046304
496	chr1	115935808	115936424	115936111	155.50151	23.22697	0	0
497	chr1	70486364	70487100	70486710	128.85532	23.14748	Spag16	Vwc2l
498	chr10	40068340	40069475	40069107	128.85532	23.14748	AK016752	Cdk19
499	chr12	56403451	56404177	56403737	128.85532	23.14748	Ppp2r3c	1110008L16Rik
500	chr3	13609405	13609943	13609642	128.85532	23.14748	Ralyl	AK140446
501	chr5	82167199	82168136	82167866	128.85532	23.14748	Lphn3	AK046304
502	chr7	102874606	102875119	102874871	128.85532	23.14748	Odz4	Mir708
503	chr1	165504734	165505364	165505030	130.72853	23.14451	Mettl11b	Gorab
504	chr2	26300446	26301582	26300760	141.75386	23.0522	Sec16a	AK075572
505	chr1	158946728	158947342	158947019	193.56487	23.03609	Ralgps2	1700057K13Rik
506	chr11	120092502	120093212	120092937	129.27504	22.95935	AK013668	Bahcc1
507	chr12	15823370	15824302	15823766	129.27504	22.95935	AK045700	Trib2
508	chr18	51381512	51382057	51381745	127.40013	22.95929	Prr16	DQ556351
509	chr3	149612006	149612754	149612366	127.40013	22.95929	AK139864	BC075654
510	chr4	124091834	124092615	124092102	127.40013	22.95929	AK132134	AK017068
511	chr6	36981298	36981902	36981557	127.40013	22.95929	Dgki	Ptn
512	chr7	106289358	106290156	106289923	127.40013	22.95929	Uvrag	Dgat2
513	chr10	7933763	7934437	7934089	139.57338	22.95134	Ust	Tab2
514	chr18	69658699	69659288	69658999	152.62712	22.91933	Tcf4	A730085E03Rik
515	chr13	78032898	78033504	78033105	143.87514	22.8224	Fam172a	Pou5f2
516	chr7	37965430	37965954	37965689	133.56221	22.81907	Zfp536	Tshz3
517	chr13	44031813	44032294	44032041	125.9485	22.7711	AK146979	Cd83
518	chr3	118458692	118459394	118458933	125.9485	22.7711	Dpyd	AK076759
519	chr11	114450745	114451421	114451086	158.52306	22.7147	Rpl38	Ttyh2
520	chr12	34884584	34886054	34884953	158.52306	22.7147	Hdac9	Twist1
521	chr1	11987633	11988264	11987953	142.43938	22.65938	A830018L16Rik	Prex2
522	chr8	43846313	43846827	43846557	142.43938	22.65938	Triml1	Triml2
523	chr15	27137062	27137592	27137321	132.11925	22.64218	Mir297-1	Ank
524	chr16	7726782	7727750	7727107	124.50043	22.58291	Rbfox1	DQ717824
525	chr2	51089980	51090629	51090272	124.50043	22.58291	AK042686	Rnd3
526	chr8	6387904	6388573	6388148	124.50043	22.58291	0	0
527	chr2	172500541	172501152	172500862	148.43509	22.48831	Tcfap2c	BC116387
528	chr5	37379955	37380829	37380309	139.83972	22.41913	Wfs1	Ppp2r2c
529	chr16	46411710	46412793	46411973	128.67519	22.41395	Pvrl3	Cd96
530	chr3	30500937	30501540	30501231	232.10112	22.40115	Mynn	Arpm1
531	chr14	93641704	93642201	93641970	123.05598	22.39472	Pcdh9	AK019593
532	chr8	45794385	45795208	45794645	123.05598	22.39472	Fat1	AK133166
533	chr19	44368166	44368779	44368524	126.67068	22.36119	Scd2	Scd4
534	chr2	93731611	93732240	93731887	177.73039	22.33932	Accsl	Accs
535	chr2	21950914	21951481	21951223	139.57721	22.33335	Myo3a	Gpr158
536	chr9	121619007	121619516	121619310	122.83668	22.3148	Deb1	Sec22c
537	chr18	82332665	82333231	82332957	122.66159	22.25114	AK046168	Galr1
538	chr19	45305405	45306115	45305799	143.00084	22.24081	Lbx1	Tlx1
539	chr3	35222744	35223328	35222985	123.49619	22.21873	AK029958	Atp11b
540	chr10	37346398	37347042	37346796	121.61515	22.20653	AK040320	Marcks
541	chr11	18434021	18434458	18434182	121.61515	22.20653	AK018427	Meis1
542	chr14	110477267	110477828	110477576	121.61515	22.20653	Slitrk6	0
543	chr15	50756855	50757478	50757085	121.61515	22.20653	Trps1	Eif3h
544	chr16	77712939	77713590	77713311	121.61515	22.20653	Mir125b-2	Mirlet7c-1
545	chr19	48442532	48442939	48442808	121.61515	22.20653	Sorcs3	Ccdc147
546	chr19	52991365	52991863	52991661	121.61515	22.20653	AA387883	Xpnpep1
547	chr2	57907710	57908184	57907958	121.61515	22.20653	Ermn	Galnt5
548	chr4	107174754	107175510	107175164	121.61515	22.20653	Glis1	Tmem48
549	chr5	43623924	43624619	43624319	121.61515	22.20653	Gm7854	Cpeb2
550	chr5	76957969	76958573	76958241	121.61515	22.20653	Exoc1	Gm7271
551	chr7	89230117	89230629	89230350	121.61515	22.20653	Sh3gl3	Bnc1
552	chr8	33491151	33491677	33491419	121.61515	22.20653	AK143160	Nrg1
553	chr8	119466986	119467654	119467243	130.81812	22.19299	Atmin	Cenpn
554	chr2	3429820	3430517	3430271	138.15085	22.17033	Cdnf	Hspa14
555	chr2	169459766	169460523	169460280	138.15085	22.17033	Tshz2	AK033180
556	chr13	64121909	64122632	64122305	145.49229	22.15023	Hsd17b3	Slc35d2
557	chr1	152327622	152328150	152327924	122.06041	22.03357	Prg4	Tpr
558	chr14	75282273	75282832	75282719	120.17799	22.01834	Lrch1	AK076847
559	chr2	125150099	125150645	125150383	120.17799	22.01834	Fbn1	Dut
560	chr8	116039890	116040506	116040301	120.17799	22.01834	Mon1b	Syce1l
561	chr16	65469941	65470462	65470207	136.72768	22.00731	Pou1f1	Chmp2b
562	chr13	24061030	24061717	24061361	151.42737	21.98666	Scgn	Hist1h2aa
563	chr7	80511062	80511556	80511405	121.79561	21.93823	AK043101	Rgma
564	chr16	7031286	7031841	7031564	120.62826	21.84841	Rbfox1	0
565	chr14	75103679	75104323	75104065	118.74451	21.83014	Htr2a	Esd
566	chr5	14127541	14128082	14127817	118.74451	21.83014	Sema3e	Speer3
567	chr7	143533280	143534687	143533792	118.74451	21.83014	AK038554	AK031861
568	chr3	141138691	141140009	141139759	148.60901	21.69545	Unc5c	Pdha2
569	chr5	147966505	147967344	147966746	133.89095	21.68128	Gsx1	AK008755
570	chr10	127707133	127707783	127707462	117.31477	21.64195	Stat2	Apof
571	chr15	53412665	53413223	53412964	117.31477	21.64195	Samd12	Ext1
572	chr19	55116256	55116839	55116592	117.31477	21.64195	Gpam	Tectb
573	chr2	34450760	34451501	34451101	117.31477	21.64195	Mapkap1	Gapvd1
574	chr2	135933453	135934420	135933973	117.31477	21.64195	Pak7	6330527O06Rik
575	chr5	4649970	4650613	4650248	117.31477	21.64195	Fzd1	Cdk14
576	chr5	120660456	120661054	120660778	117.31477	21.64195	Rbm19	AK169507
577	chr6	17766894	17767401	17767104	117.31477	21.64195	St7	Capza2
578	chr13	114881321	114881923	114881619	161.94704	21.57533	Arl15	Ndufs4
579	chr17	83477829	83478773	83478433	128.72	21.48267	Pkdcc	Eml4
580	chr11	111599630	111600270	111599967	175.31111	21.47635	Kcnj2	Kcnj16
581	chr2	30450251	30451007	30450523	167.93037	21.46081	Cstad	AK138941
582	chr10	22879170	22880211	22879891	115.88878	21.45376	Eya4	AK033378
583	chr10	88067599	88068056	88067816	115.88878	21.45376	Mybpc1	Spic
584	chr4	32142131	32142637	32142337	115.88878	21.45376	Map3k7	Bach2
585	chr4	55802284	55802791	55802569	115.88878	21.45376	AY512912	Klf4
586	chr16	44494152	44495052	44494773	178.66086	21.39886	Boc	Wdr52
587	chr11	69179741	69180468	69180174	123.70723	21.32607	Chd3	Chd3
588	chr7	105869073	105870559	105869985	123.70723	21.32607	AK170353	Prkrir
589	chr11	17975716	17976609	17976259	116.35391	21.29295	AK013680	Etaa1
590	chr11	6289056	6289478	6289344	114.46658	21.26557	Zmiz2	Ppia
591	chr17	72508267	72508886	72508546	114.46658	21.26557	Alk	Clip4
592	chr18	13191674	13192127	13191903	114.46658	21.26557	Hrh4	Impact
593	chr18	71507456	71507930	71507700	114.46658	21.26557	Dcc	Mbd2
594	chr2	50710776	50711343	50711093	114.46658	21.26557	Gm13498	Rnd3
595	chr2	108857438	108858203	108857841	114.46658	21.26557	Mett5d1	Kif18a
596	chr3	133376422	133377006	133376724	114.46658	21.26557	Tet2	AK034519
597	chr8	27376764	27377254	27377022	114.46658	21.26557	Thap1	Rnf170
598	chr5	64988198	64988663	64988423	117.10109	21.23585	BC038278	AK021093
599	chr16	11645082	11645649	11645342	129.66031	21.19223	Snx29	AK014704
600	chr9	52444323	52444931	52444687	129.66031	21.19223	AI593442	Ddx10
601	chr1	128248114	128248901	128248344	122.29548	21.15269	Nckap5	Lypd1
602	chr5	52305821	52306429	52306164	122.29548	21.15269	AK076709	Dhx15
603	chr18	70741850	70742377	70742070	114.9366	21.10779	Mbd2	AK085760
604	chr3	23512791	23513254	23513035	113.04821	21.07738	AK015118	Naaladl2
605	chr3	86251181	86251746	86251484	113.04821	21.07738	Lrba	Mab21l2
606	chr7	104299491	104300123	104299825	113.04821	21.07738	Gab2	Nars2
607	chr6	52122013	52123099	52122816	135.63033	21.07348	Hoxa3	AK142386
608	chr10	19124159	19124696	19124385	119.28782	21.05015	Olig3	AK029599
609	chr11	112067911	112068514	112068244	141.61429	20.96741	BC006965	Sox9
610	chr7	138969317	138970312	138969621	113.52308	20.92263	AB033524	Gpr26
611	chr10	39977284	39977856	39977489	111.63369	20.88919	Gtf3c6	Rpf2
612	chr14	98554146	98554676	98554382	111.63369	20.88919	Dach1	Mzt1
613	chr17	63231759	63232479	63232148	111.63369	20.88919	Efna5	Fbxl17
614	chr2	3437182	3437575	3437425	111.63369	20.88919	Cdnf	Hspa14
615	chr6	105777391	105777879	105777638	111.63369	20.88919	Cntn4	AK046042
616	chr14	22319509	22320672	22320100	117.87988	20.87326	Myst4	Adk
617	chr16	49137305	49137875	49137536	126.85647	20.86619	Myh15	AK006389
618	chr7	52003586	52004147	52003836	119.48264	20.80593	Zfp473	Vrk3
619	chr9	14788928	14789550	14789258	174.4166	20.80104	Panx1	Hephl1
620	chr18	43395192	43395791	43395528	112.11339	20.73748	Stk32a	AK016280
621	chr18	56965252	56965781	56965502	125.4596	20.70317	Mar-03	Lmnb1
622	chr10	103372796	103373220	103373001	110.22307	20.701	Gm4340	AK144104
623	chr11	98768760	98769424	98769092	110.22307	20.701	Cdc6	Wipf2
624	chr9	114276600	114277287	114276886	110.22307	20.701	BC020150	AK015892
625	chr14	119684826	119685523	119685267	124.06614	20.54016	Hs6st3	AK147121
626	chr11	7406410	7406997	7406743	108.81637	20.51281	Igfbp3	Igfbp1
627	chr12	72359352	72359887	72359653	108.81637	20.51281	2700049A03Rik	Dact1
628	chr12	94165816	94166496	94166089	108.81637	20.51281	0	0
629	chr16	55934565	55935179	55934933	108.81637	20.51281	Cep97	Rpl24
630	chr4	57845681	57846309	57846029	108.81637	20.51281	Akap2	D630039A03Rik
631	chr4	115684917	115685369	115685135	108.81637	20.51281	Faah	Nsun4
632	chr8	91566182	91567005	91566512	108.81637	20.51281	Sall1	Cyld
633	chr5	150138235	150138971	150138600	130.06387	20.45819	AK138849	Alox5ap
634	chrX	69418177	69418748	69418454	136.07246	20.38498	Magea4	Gabre
635	chr12	110032088	110032697	110032395	107.41364	20.32462	Yy1	Slc25a29
636	chr17	24278541	24279243	24279004	107.41364	20.32462	Pdpk1	Amdhd2
637	chr2	115893371	115893849	115893581	107.41364	20.32462	AK144485	AK012325
638	chr7	75079635	75080093	75079884	107.41364	20.32462	Igf1r	AK014683
639	chrX	41827311	41827778	41827549	107.41364	20.32462	Dcaf12l2	Dcaf12l1
640	chr15	76983916	76984528	76984244	115.29047	20.28578	Rbfox2	AK007154
641	chr4	41607750	41608388	41608074	108.9037	20.22216	Cntfr	Enho
642	chr13	113545879	113546485	113546217	107.90758	20.18201	Slc38a9	Ppap2a
643	chr18	8334356	8334935	8334606	107.90758	20.18201	Wac	Mpp7
644	chr2	141651004	141651779	141651499	107.90758	20.18201	Macrod2	Kif16b
645	chrX	10062333	10063024	10062648	107.90758	20.18201	Tspan7	Otc
646	chr17	67094205	67094768	67094470	173.62732	20.18036	Ptprm	AK006039
647	chr1	155960375	155961001	155960665	127.30006	20.15055	AK154552	AK019628
648	chr5	136189561	136190101	136189860	110.43723	20.13799	Por	Tmem120a
649	chr1	112918210	112918849	112918565	106.0149	20.13643	Cdh19	Dsel
650	chr12	118345699	118346237	118345978	106.0149	20.13643	Ptprn2	Gm10421
651	chr13	98284160	98285178	98284405	106.0149	20.13643	BC065997	AK050283
652	chr2	59825360	59825953	59825562	106.0149	20.13643	Baz2b	Wdsub1
653	chr3	121186430	121187230	121186651	106.0149	20.13643	Slc44a3	Cnn3
654	chr6	12286871	12287728	12287485	106.0149	20.13643	Thsd7a	Gm6578
655	chr6	50874851	50875373	50875158	106.0149	20.13643	AK145307	AK043004
656	chr8	45291719	45292627	45291985	106.0149	20.13643	Gm5347	Adam34
657	chr6	127200639	127202528	127200940	120.14109	20.12812	AK043994	Ccnd2
658	chr12	108567168	108567832	108567435	113.90043	20.1124	Bcl11b	4933406K04Rik
659	chr6	139887009	139887541	139887217	113.90043	20.1124	Pik3c2g	Plcz1
660	chr8	105769814	105770286	105770031	110.28139	20.0829	AK016594	Cdh11
661	chr1	167716299	167716814	167716582	104.62021	19.94824	Cd247	Creg1
662	chr12	8109073	8109596	8109328	104.62021	19.94824	Apob	1110057K04Rik
663	chr12	29092371	29092883	29092644	104.62021	19.94824	Dcdc2c	Allc
664	chr16	60509613	60510076	60509829	104.62021	19.94824	Epha6	AK016054
665	chr18	78293860	78294583	78294048	104.62021	19.94824	Slc14a1	Siglec15
666	chr2	107450202	107450768	107450559	104.62021	19.94824	Kcna4	Fshb
667	chr3	110558121	110558852	110558345	104.62021	19.94824	Prmt6	Ntng1
668	chr4	34498511	34499284	34498959	104.62021	19.94824	Akirin2	Orc3
669	chr4	45452054	45452748	45452379	104.62021	19.94824	Shb	Shb
670	chr4	63128405	63128947	63128648	104.62021	19.94824	Whrn	Akna
671	chr4	125639981	125640630	125640231	104.62021	19.94824	2610028E06Rik	Csf3r
672	chr14	29629043	29629775	29629517	131.94846	19.94816	Cacna2d3	Lrtm1
673	chr18	60823395	60824145	60823842	108.89259	19.90359	Ndst1	Synpo
674	chr9	60796272	60797168	60796742	105.34992	19.89383	Uaca	AK018968
675	chr7	73984206	73984922	73984633	118.52687	19.88809	Adamts17	Lass3
676	chr9	16106864	16107426	16107170	118.52687	19.88809	Fat3	AK006623
677	chr5	111644731	111645311	111645033	144.0197	19.86509	Ttc28	AK039279
678	chr8	74209140	74210243	74209677	124.54945	19.84291	Jak3	Insl3
679	chr8	86478835	86479756	86479168	130.58008	19.80256	AK157878	Asf1b
680	chr1	170663109	170663821	170663552	111.13155	19.76563	Pbx1	BC039791
681	chr16	73067879	73068500	73068183	103.22958	19.76004	AK133038	Robo1
682	chr3	79163666	79164940	79163897	103.22958	19.76004	LOC100233207	Fnip2
683	chr3	150850492	150851207	150850805	103.22958	19.76004	AK081104	Eltd1
684	chr4	130443193	130443830	130443491	103.22958	19.76004	Laptm5	Matn1
685	chr6	72605208	72605825	72605466	103.22958	19.76004	Tcf7l1	AK131839
686	chr8	45085066	45085641	45085274	103.22958	19.76004	Gm5347	Adam34
687	chr8	111501410	111502674	111502006	103.73745	19.62654	Zfhx3	Mir3108
688	chr11	96638739	96639362	96639096	101.84307	19.57185	Snx11	Cbx1
689	chr11	108822706	108823309	108823033	101.84307	19.57185	Axin2	Ccdc46
690	chr14	22810388	22810936	22810630	101.84307	19.57185	Zfp503	1700112E06Rik
691	chr18	4117789	4118315	4118062	101.84307	19.57185	Lyzl1	Map3k8
692	chr2	178536157	178536634	178536358	101.84307	19.57185	Cdh26	9030418K01Rik
693	chr3	30352649	30353419	30352944	101.84307	19.57185	Mecom	Arpm1
694	chr4	98107497	98108211	98107972	101.84307	19.57185	Inadl	Tm2d1
695	chr6	34962028	34962633	34962254	101.84307	19.57185	Cnot4	2010107G12Rik
696	chr7	76395390	76395909	76395646	101.84307	19.57185	Arrdc4	Gm5334
697	chr9	41469878	41470363	41470058	101.84307	19.57185	AK132154	AK084170
698	chr9	41609457	41609922	41609696	101.84307	19.57185	AK132154	AK169831
699	chr9	54915277	54915852	54915599	101.84307	19.57185	Chrnb4	Chrna3
700	chr17	32161400	32161900	32161684	115.77837	19.56205	Hsf2bp	Rrp1b
701	chr10	79131782	79132789	79132180	121.81225	19.53527	Gm16517	Madcam1
702	chr4	105062622	105063209	105062931	104.12482	19.45241	Ppap2b	Prkaa2
703	chr1	42531697	42532053	42531897	100.46072	19.38366	2610017I09Rik	Pou3f3
704	chr11	58660258	58660927	58660521	100.46072	19.38366	Olfr311	Olfr312
705	chr14	79539795	79540366	79540033	100.46072	19.38366	1300010F03Rik	BC027670
706	chr2	30823179	30823820	30823491	100.46072	19.38366	Tor1a	BC005624
707	chr2	52311751	52312219	52312028	100.46072	19.38366	Cacnb4	AK079699
708	chr3	66178541	66180010	66179121	100.46072	19.38366	Veph1	Ptx3
709	chr5	60543104	60543469	60543345	100.46072	19.38366	BC099582	0
710	chr5	136878874	136879990	136879613	100.46072	19.38366	Cux1	Mir721
711	chr9	70079612	70080119	70079858	100.46072	19.38366	Myo1e	Fam81a
712	chr9	35243155	35243758	35243505	120.44874	19.38145	Cdon	Ddx25
713	chr13	49563127	49563643	49563415	101.27298	19.36352	Cenpp	Ippk
714	chr2	59268830	59269393	59269138	100.12132	19.25939	AK017239	Dapl1
715	chr4	13677344	13678524	13677635	107.00674	19.24548	Runx1t1	AK002417
716	chr11	109159189	109159815	109159553	113.04429	19.23602	Rgs9	1700096J18Rik
717	chr7	38409013	38409511	38409247	113.04429	19.23602	Zfp536	AK019701
718	chr9	61173820	61174326	61174099	100.89697	19.22698	Tle3	AK167957
719	chr6	29476253	29476852	29476487	108.63812	19.21112	Irf5	Tnpo3
720	chr11	63277208	63277855	63277491	99.08255	19.19547	Pmp22	Tekt3
721	chr11	84588964	84589517	84589181	99.08255	19.19547	Mrm1	Dhrs11
722	chr2	51035329	51035842	51035590	99.08255	19.19547	Rnd3	AK042686
723	chr3	50238313	50238747	50238559	99.08255	19.19547	Slc7a11	AK138462
724	chr8	94553214	94553653	94553431	99.08255	19.19547	AK049522	DQ699365
725	chr9	23903025	23903447	23903191	99.08255	19.19547	Npsr1	Dpy19l1
726	chr9	74629037	74629598	74629336	99.08255	19.19547	Onecut1	Onecut1
727	chr5	37593516	37594143	37593775	135.90646	19.07575	AK138476	Crmp1
728	chr10	41012572	41013445	41012983	99.604	19.07107	Fig4	Zbtb24
729	chr13	3708035	3709064	3708428	99.604	19.07107	Asb13	Calml3
730	chr15	51378571	51379084	51378832	99.604	19.07107	Eif3h	Utp23
731	chr18	54653388	54653996	54653671	99.604	19.07107	AK036466	Zfp608
732	chr4	153877202	153877818	153877522	99.604	19.07107	Prdm16	5930403L14Rik
733	chr11	44790859	44791665	44791255	104.64009	19.02452	Ebf1	AK144274
734	chr11	112341526	112342027	112341720	97.70862	19.00728	BC006965	Sox9
735	chr15	37718607	37719195	37718881	97.70862	19.00728	Ncald	Rrm2b
736	chr18	16370157	16370777	16370469	97.70862	19.00728	Cdh2	Chst9
737	chr2	63801210	63801853	63801541	97.70862	19.00728	Fign	AK136239
738	chr4	11794001	11794465	11794264	97.70862	19.00728	Cdh17	Pdp1
739	chr4	82880635	82881133	82880833	97.70862	19.00728	Ttc39b	Snapc3
740	chr6	25496436	25496927	25496710	97.70862	19.00728	Gpr37	Pot1a
741	chr7	106168067	106168988	106168685	97.70862	19.00728	Uvrag	AK031221
742	chr5	75056040	75056896	75056412	119.09898	18.96213	Lnx1	AK040684
743	chr5	150122562	150123754	150123267	128.49947	18.93694	Alox5ap	AK036547
744	chr9	59929902	59930631	59930291	110.32486	18.90999	Thsd4	Thsd4
745	chr11	60350076	60351510	60351027	98.2345	18.88592	Alkbh5	Myo15
746	chr13	89962676	89963149	89962942	98.2345	18.88592	Xrcc4	AK040967
747	chr10	120181463	120182000	120181798	96.33897	18.81909	AK014882	Msrb3
748	chr11	7726595	7727122	7726864	96.33897	18.81909	Tns3	Igfbp3
749	chr15	87866853	87867497	87867179	96.33897	18.81909	AK019614	Fam19a5
750	chr3	64214763	64215238	64215024	96.33897	18.81909	Vmn2r4	Vmn2r5
751	chr8	94301353	94302030	94301651	96.33897	18.81909	Irx3	BC100534
752	chr7	27963299	27964210	27963606	103.91548	18.77456	Rab4b	Mia1
753	chr9	23285194	23285773	23285458	115.02927	18.76616	Bmper	Bbs9
754	chr3	133826805	133827311	133827054	108.97071	18.74697	AK034519	AK050464
755	chr2	75866999	75867632	75867322	102.91697	18.72533	Pde11a	Ttc30a1
756	chr6	125752931	125754145	125753162	102.91697	18.72533	Ano2	Vwf
757	chr10	89932171	89932650	89932419	96.86926	18.70076	Anks1b	Apaf1
758	chr15	36056443	36057063	36056702	96.86926	18.70076	Rgs22	Fbxo43
759	chr11	119976009	119976640	119976337	116.40468	18.66114	Slc38a10	1810043H04Rik
760	chr12	77549151	77549655	77549434	94.97363	18.6309	Gm10451	Gm70
761	chr13	56240441	56240958	56240736	94.97363	18.6309	H2afy	Tifab
762	chr2	51438012	51438503	51438236	94.97363	18.6309	Tas2r134	AK006824
763	chr3	78995517	78996036	78995726	94.97363	18.6309	Rapgef2	LOC100233207
764	chr6	127416763	127417426	127417087	94.97363	18.6309	Parp11	Efcab4b
765	chr7	76003342	76004431	76004188	94.97363	18.6309	Arrdc4	Gm5334
766	chr8	31747341	31747897	31747596	94.97363	18.6309	Dusp26	Mir1186
767	chr8	40401335	40402316	40401803	94.97363	18.6309	AK080223	Tusc3
768	chrX	74570480	74570982	74570766	94.97363	18.6309	Tbl1x	Gm6927
769	chr4	116985009	116985603	116985356	107.62032	18.58395	Rnf220	Tmem53
770	chr19	45179143	45179646	45179390	105.84235	18.55972	Kazald1	Tlx1
771	chr18	49448382	49448928	49448651	101.56166	18.55195	Pol	1700044K03Rik
772	chr10	98725442	98726025	98725737	123.64513	18.52679	Dusp6	AK083606
773	chr11	71885772	71886389	71886066	95.50828	18.5156	Pitpnm3	Fam64a
774	chr1	58018544	58019151	58018956	121.00146	18.5021	Kctd18	Spats2l
775	chr15	100254763	100255387	100255046	97.92524	18.4691	EG432982	Slc11a2
776	chr17	5324252	5324805	5324508	97.92524	18.4691	Arid1b	5730437N04Rik
777	chr10	37356068	37356661	37356374	93.61265	18.44271	AK040320	Marcks
778	chr4	85404123	85404608	85404364	93.61265	18.44271	AK044374	Adamtsl1
779	chr5	116762032	116762735	116762548	93.61265	18.44271	Ccdc60	Hspb8
780	chr6	134459833	134460606	134460185	93.61265	18.44271	Lrp6	Bcl2l14
781	chr9	85735378	85736461	85735600	93.61265	18.44271	AK162386	Tpbg
782	chr6	53851702	53852219	53851976	100.21039	18.37857	Cpvl	AK039090
783	chr1	157377736	157378497	157377998	94.15161	18.33045	AK147021	Acbd6
784	chr18	62708244	62708764	62708482	94.15161	18.33045	Spink10	Fbxo38
785	chr19	36325147	36325681	36325371	94.15161	18.33045	Pcgf5	Ankrd1
786	chr1	42289711	42290902	42290025	96.57278	18.28978	2610017I09Rik	Pou3f3
787	chr14	28798337	28798986	28798686	96.57278	18.28978	Erc2	Ccdc66
788	chr11	57742878	57743501	57743119	127.90065	18.28641	Larp1	Hand1
789	chr7	102725048	102725817	102725410	104.93095	18.25792	Odz4	Mir708
790	chr10	36754980	36755578	36755361	92.25608	18.25452	Hdac2	Marcks
791	chr13	96094527	96095943	96095680	92.25608	18.25452	Zbed3	Snora47
792	chr16	88827059	88827680	88827344	92.25608	18.25452	Krtap14	Krtap15
793	chr17	63085140	63085756	63085509	92.25608	18.25452	Efna5	BC125002
794	chr2	77116972	77117386	77117167	92.25608	18.25452	Sestd1	Ccdc141
795	chr9	64632673	64633156	64632901	92.25608	18.25452	Dennd4a	Rab11a
796	chr9	83579993	83580445	83580240	92.25608	18.25452	Sh3bgrl2	Elovl4
797	chr6	94974145	94974707	94974412	93.933	18.25113	Kbtbd8	AK156148
798	chr11	85338827	85339499	85339261	94.57774	18.17983	Bcas3	AK053124
799	chr18	78491829	78492298	78492099	92.79932	18.14529	Slc14a2	Slc14a1
800	chr9	41673063	41673615	41673296	98.51623	18.08559	AK169831	Sorl1
801	chr1	45014132	45014602	45014374	90.90395	18.06633	Gulp1	Col3a1
802	chr14	23396404	23397018	23396652	90.90395	18.06633	1700112E06Rik	AK015475
803	chr14	38105619	38106224	38105940	90.90395	18.06633	Ghitm	AK012157
804	chr18	55613155	55613722	55613481	90.90395	18.06633	AK163160	Zfp608
805	chr6	101279618	101280766	101280102	90.90395	18.06633	Pdzrn3	Gm9871
806	chr4	141877026	141877695	141877390	98.30943	18.01458	9030409G11Rik	Gm10565
807	chr4	132594725	132595461	132594982	119.1726	17.96936	Ahdc1	Fgr
808	chr10	127099640	127100151	127099870	92.16466	17.91561	Nab2	BC029853
809	chr12	8113759	8114428	8114094	113.08929	17.90967	Apob	1110057K04Rik
810	chr11	68185098	68185626	68185324	89.55633	17.87814	Ntn1	Pik3r5
811	chr11	101676726	101677462	101677255	89.55633	17.87814	Etv4	Dhx8
812	chr18	33969182	33969824	33969435	89.55633	17.87814	Epb4.1l4a	AK010403
813	chr5	12616041	12616502	12616252	89.55633	17.87814	Sema3d	AK186650
814	chr6	90828210	90828667	90828453	89.55633	17.87814	Iqsec1	AK083777
815	chr7	106449278	106449796	106449492	89.55633	17.87814	Mtap6	Serpinh1
816	chr8	123901424	123902307	123901707	89.55633	17.87814	1700018B08Rik	AK006561
817	chrX	142116258	142116710	142116475	89.55633	17.87814	Amot	Lhfpl1
818	chr1	73877154	73877732	73877481	117.85329	17.83113	AK079660	Tns1
819	chr7	79304333	79304896	79304603	117.85329	17.83113	Mctp2	AK076715
820	chr1	53259416	53259924	53259655	90.10797	17.77498	Pms1	AK052226
821	chr1	7303420	7303914	7303653	88.21325	17.68995	AK043789	Pcmtd1
822	chr11	23999679	24000282	24000011	88.21325	17.68995	Bcl11a	AK019722
823	chr14	98254244	98254732	98254502	88.21325	17.68995	Dach1	0
824	chr16	10192859	10194560	10194320	88.21325	17.68995	Atf7ip2	Rpl39l
825	chr2	48349420	48349931	48349657	88.21325	17.68995	Acvr2a	Orc4
826	chr2	65843055	65843535	65843255	88.21325	17.68995	Csrnp3	Galnt3
827	chr2	115219631	115220291	115219830	88.21325	17.68995	AK019710	3110099E03Rik
828	chr5	13007023	13007552	13007338	88.21325	17.68995	AK186650	Sema3a
829	chr5	81814394	81814863	81814660	88.21325	17.68995	Lphn3	AK046304
830	chr6	34547991	34548632	34548174	88.21325	17.68995	AK085764	Bpgm
831	chr8	36385908	36386444	36386129	88.21325	17.68995	Ppp1r3b	Eri1
832	chr16	8117784	8118444	8118096	105.68278	17.68942	DQ717824	Tmem114
833	chr4	149745483	149746045	149745790	93.19553	17.68921	Rere	Gm5506
834	chrX	99545035	99545545	99545263	99.59876	17.60585	Hdac8	Cited1
835	chr15	92272123	92272601	92272313	88.76902	17.58982	Pdzrn4	AK035742
836	chr19	55815964	55816522	55816289	88.76902	17.58982	Tcf7l2	Ppnr
837	chr8	123678418	123678990	123678700	115.22476	17.55468	Foxl1	Foxc2
838	chr7	19704908	19705443	19705132	95.16946	17.51102	Fbxo46	AK034341
839	chr1	136893879	136894342	136894089	101.78969	17.50872	Lgr6	Ube2t
840	chr10	20290005	20290534	20290231	115.05222	17.50499	Pde7b	Fam54a
841	chr13	30174512	30175102	30174799	86.87476	17.50175	Mboat1	E2f3
842	chr14	29032937	29033882	29033362	86.87476	17.50175	Erc2	Wnt5a
843	chr14	115439863	115440423	115440148	86.87476	17.50175	Mir17	Mir18
844	chr17	28612579	28613205	28612980	86.87476	17.50175	Fkbp5	AK146407
845	chr17	34740389	34741129	34740731	86.87476	17.50175	Rnf5	Ager
846	chr19	38522349	38522861	38522577	86.87476	17.50175	Tmem20	Plce1
847	chr3	151855599	151856069	151855853	86.87476	17.50175	Dnajb4	AK077587
848	chr6	72713539	72714035	72713760	86.87476	17.50175	Tcf7l1	AK053994
849	chr9	41543157	41544910	41544335	86.87476	17.50175	AK132154	AK084170
850	chr1	61415368	61416294	61416052	89.21635	17.45263	Pard3b	Icos
851	chr13	15436686	15437227	15436975	98.27562	17.44283	Gli3	AK085253
852	chr17	28980858	28981408	28981107	140.47839	17.42348	Brpf3	Pnpla1
853	chr18	46520062	46520601	46520331	113.91559	17.41646	AK041437	Ccdc112
854	chr4	14015417	14015947	14015722	92.18969	17.33827	AK144882	Runx1t1
855	chr9	70240222	70240817	70240469	107.82424	17.32724	Myo1e	Ccnb2
856	chr1	170332675	170333103	170332874	85.5409	17.31356	Pbx1	BC039791
857	chr14	21906220	21907056	21906785	85.5409	17.31356	Adk	Ap3m1
858	chr2	78769283	78769754	78769503	85.5409	17.31356	Ube2e3	Integrin Alpha-4
859	chr3	135550509	135551183	135550960	85.5409	17.31356	Slc39a8	Bank1
860	chr4	89145351	89146262	89145704	85.5409	17.31356	AK148321	Cdkn2b
861	chr4	150199697	150200414	150200158	85.5409	17.31356	AK033051	Errfi1
862	chr7	116159732	116160317	116159939	85.5409	17.31356	Tub	Ric3
863	chr9	68082329	68083153	68082576	85.5409	17.31356	Vps13c	C2cd4a
864	chr15	103134214	103134774	103134492	128.29173	17.27706	Gpr84	Copz1
865	chr3	21444211	21444855	21444461	86.1048	17.21951	AK080657	Tbl1xr1
866	chr4	48917933	48918579	48918223	85.23931	17.20256	E130309F12Rik	Murc
867	chr13	103173893	103174849	103174674	84.21174	17.12537	Cd180	Mast4
868	chr14	110614148	110614770	110614422	84.21174	17.12537	Slitrk6	0
869	chr15	35128409	35129006	35128769	84.21174	17.12537	Stk3	Osr2
870	chr15	93465997	93466600	93466276	84.21174	17.12537	Prickle1	Pphln1
871	chr16	75929697	75930381	75930083	84.21174	17.12537	Samsn1	AK146213
872	chr19	27460938	27461802	27461257	84.21174	17.12537	D19Bwg1357e	AK161402
873	chr3	139171176	139171624	139171424	84.21174	17.12537	B930007M17Rik	AB349505
874	chrX	84947798	84948214	84948026	84.21174	17.12537	Il1rapl1	0
875	chr11	64551741	64553037	64552767	116.10353	17.1024	Hs3st3a1	Elac2
876	chr7	123819178	123819697	123819481	86.56245	17.08904	Nucb2	Pik3c2a
877	chr2	83129376	83129955	83129647	120.90406	17.06825	Zc3h15	Itgav
878	chr4	120886477	120887006	120886723	87.22647	17.0346	Rlf	Gm12888
879	chr18	38094818	38095390	38095082	84.77962	17.03436	Diap1	Hdac3
880	chr4	64098682	64099954	64098976	89.55022	16.99151	AK076794	Tnc
881	chr4	138802214	138802920	138802584	87.09573	16.98813	Capzb	Pqlc2
882	chr5	24032458	24032904	24032636	87.827	16.95875	Gbx1	Asb10
883	chr1	120207714	120208194	120207973	82.88732	16.93718	Tsn	Mki67ip
884	chr1	162836208	162836795	162836475	82.88732	16.93718	Rc3h1	Serpinc1
885	chr10	111752202	111752692	111752452	82.88732	16.93718	Kcnc2	Caps2
886	chr11	36289266	36289756	36289494	82.88732	16.93718	Odz2	Wwc1
887	chr12	88144916	88145469	88145222	82.88732	16.93718	Gm6772	6430527G18Rik
888	chr13	53229186	53229704	53229419	82.88732	16.93718	Ror2	Nfil3
889	chr13	57822892	57823635	57823388	82.88732	16.93718	Spock1	Klhl3
890	chr16	35022085	35022881	35022395	82.88732	16.93718	Ptplb	Mylk
891	chr2	70759913	70760532	70760204	82.88732	16.93718	Mettl8	Tlk1
892	chr3	66739361	66739925	66739643	82.88732	16.93718	Shox2	Rsrc1
893	chr4	32389800	32391031	32390838	82.88732	16.93718	Bach2	BC024582
894	chr4	124132627	124133454	124133012	82.88732	16.93718	AK132134	AK160260
895	chr5	74843754	74844455	74844016	82.88732	16.93718	Scfd2	Fip1l1
896	chr8	64885388	64885959	64885674	82.88732	16.93718	Anxa10	Ddx60
897	chr8	105612637	105613115	105612823	82.88732	16.93718	Cdh11	AK016594
898	chr15	83816274	83816760	83816533	88.55904	16.93008	Efcab6	Sult4a1
899	chr9	88442151	88443082	88442377	93.21868	16.85526	Zfp949	2810026P18Rik
900	chr18	74375459	74376007	74375755	97.81766	16.76649	Cxxc1	Ska1
901	chr10	126185874	126186584	126186245	81.5677	16.74899	Xrcc6bp1	AK087024
902	chr12	74152882	74153407	74153117	81.5677	16.74899	Six1	AK035085
903	chr13	20391070	20391564	20391261	81.5677	16.74899	Elmo1	Gpr141
904	chr13	73075649	73076355	73075845	81.5677	16.74899	Irx2	D430050G20
905	chr19	25728735	25729331	25729083	81.5677	16.74899	AK011408	Dmrt2
906	chr4	105533558	105534338	105534017	81.5677	16.74899	Usp24	Pcsk9
907	chr8	13692250	13692781	13692518	81.5677	16.74899	4932443I19Rik	Rasa3
908	chr9	45792650	45793624	45792951	81.5677	16.74899	Pafah1b2	Sik3
909	chr3	104743632	104744135	104743926	107.42172	16.72533	Wnt2b	St7l
910	chr14	26425857	26427848	26427387	84.66039	16.69882	Zmiz1	4931406H21Rik
911	chr4	153764212	153764849	153764514	88.58998	16.66097	Prdm16	Arhgef16
912	chr11	120093913	120094413	120094203	81.27641	16.64161	Bahcc1	AK013668
913	chr3	52505873	52506413	52506147	91.72124	16.62775	AK040707	AK040671
914	chr8	9494093	9494607	9494352	91.72124	16.62775	Fam155a	Lig4
915	chr19	53495341	53496330	53496030	96.52047	16.61267	5830416P10Rik	Smndc1
916	chr12	58239567	58240300	58240006	89.93804	16.57118	Slc25a21	Prps1l3
917	chr1	92440724	92441213	92441050	80.25291	16.5608	Cops8	Col6a3
918	chr10	39333121	39334511	39334267	80.25291	16.5608	Traf3ip2	AK164126
919	chr13	78354376	78354841	78354640	80.25291	16.5608	AK044036	AK051417
920	chr13	110534102	110534599	110534344	80.25291	16.5608	Pde4d	AK087292
921	chr17	66233915	66235908	66234410	80.25291	16.5608	Ralbp1	AK079730
922	chr19	22705596	22706169	22705938	80.25291	16.5608	Trpm3	Mir204
923	chr19	34624831	34625325	34625100	80.25291	16.5608	Ifit2	Lipa
924	chr4	136082233	136082558	136082457	80.25291	16.5608	Luzp1	Kdm1a
925	chr5	9073205	9073910	9073485	80.25291	16.5608	4930420K17Rik	Dmtf1
926	chr7	77476230	77477071	77476722	80.25291	16.5608	AK049871	Nr2f2
927	chr7	139543896	139544533	139544156	80.25291	16.5608	AK080057	Gm10584
928	chr5	75825339	75825767	75825552	80.83244	16.47889	Kit	Pdgfra
929	chr1	92949364	92950049	92949592	85.62415	16.47136	Lrrfip1	Rab17
930	chr16	51590902	51591316	51591085	85.62415	16.47136	AK157531	Cblb
931	chr14	98374698	98375676	98375457	95.22728	16.45885	Dach1	0
932	chr15	88649569	88650322	88649899	83.96145	16.45096	Alg12	Creld2
933	chr6	144346603	144347357	144346815	109.66484	16.44461	Sox5	AK016914
934	chr1	81735785	81736323	81736051	78.94303	16.37261	9430031J16Rik	Irs1
935	chr1	171348109	171348667	171348390	78.94303	16.37261	Nuf2	Rgs5
936	chr13	52565110	52565696	52565441	78.94303	16.37261	Diras2	BC065398
937	chr15	18849336	18849808	18849578	78.94303	16.37261	Cdh10	AK132982
938	chr15	54627642	54628300	54628011	78.94303	16.37261	Enpp2	Nov
939	chr19	55975284	55975789	55975544	78.94303	16.37261	Tcf7l2	Ppnr
940	chr2	133064103	133064494	133064291	78.94303	16.37261	AK040035	Fermt1
941	chr4	84531014	84531556	84531310	78.94303	16.37261	Cntln	Bnc2
942	chr8	117023511	117024099	117023836	78.94303	16.37261	Wwox	Clec3a
943	chr9	10681519	10682032	10681806	78.94303	16.37261	Cntn5	0
944	chr4	151886257	151886697	151886399	85.98872	16.32095	Nphp4	Kcnab2
945	chr8	129397192	129397859	129397492	81.98469	16.31736	AK050164	AK041328
946	chr8	47686320	47686878	47686551	98.75143	16.30799	Ccdc111	Casp3
947	chr4	147505352	147506110	147505712	93.93813	16.30503	2610109H07Rik	Mad2l2
948	chr9	61466250	61466739	61466432	93.93813	16.30503	Tle3	Rplp1
949	chr11	36510490	36511021	36510789	89.12883	16.30171	Odz2	Wwc1
950	chr14	26157818	26158635	26158019	84.32449	16.29798	AK086741	AK146230
951	chr17	7797710	7798203	7797939	79.52634	16.29373	Fndc1	Gm9992
952	chr18	84252745	84253205	84252992	79.52634	16.29373	Tshz1	Zadh2
953	chr8	74967423	74967938	74967698	79.52634	16.29373	Calr3	1700030K09Rik
954	chr12	74468443	74469254	74468846	84.01558	16.19091	AK085818	Slc38a6
955	chr13	15103874	15104393	15104130	111.93796	16.18973	AK085253	AK085253
956	chr1	163947024	163949020	163947324	77.63811	16.18442	Dnm3	AK013293
957	chr1	166237176	166238051	166237731	77.63811	16.18442	Nme7	Blzf1
958	chr10	61486666	61487116	61486931	77.63811	16.18442	Col13a1	Ass1
959	chr18	15702399	15703316	15702614	77.63811	16.18442	Chst9	AK140437
960	chr19	54385684	54386327	54385908	77.63811	16.18442	Adra2a	Shoc2
961	chr3	60726896	60727401	60727126	77.63811	16.18442	Ube2v1	P2ry1
962	chr5	135644176	135645011	135644725	77.63811	16.18442	Bcl7b	Tbl2
963	chr6	30491021	30491495	30491254	77.63811	16.18442	Cpa2	1700025E21Rik
964	chr8	42992006	42992514	42992216	77.63811	16.18442	Zfp353	Frg1
965	chr8	111435169	111435696	111435479	77.63811	16.18442	Zfhx3	Mir3108
966	chr9	24294343	24294841	24294608	77.63811	16.18442	Dpy19l1	Dpy19l2
967	chr6	124880754	124882088	124881279	87.83908	16.13869	Mlf2	A230083G16Rik
968	chr2	127195554	127196096	127195856	79.88467	16.13529	Adra2b	Astl
969	chr2	28808481	28809025	28808740	89.38916	16.12539	1700101E01Rik	Barhl1
970	chr19	25474014	25474531	25474244	83.02942	16.12459	Kank1	Dmrt1
971	chr5	132186937	132187498	132187285	85.37508	16.112	Auts2	AK140583
972	chr14	16598692	16599242	16598903	78.22514	16.10858	AK080648	Lrrc3b
973	chr10	126624544	126625208	126624788	105.8429	16.04994	Arhgef25	Dtx3
974	chr15	80197143	80197963	80197409	82.72396	16.01866	Cacna1i	Enthd1
975	chr8	7289193	7289739	7289499	91.37208	15.99739	AK082314	0
976	chr11	30055819	30056229	30056020	76.3382	15.99623	Spnb2	Eml6
977	chr13	6838414	6838918	6838680	76.3382	15.99623	AK135744	Pfkp
978	chr14	68675242	68676314	68675527	76.3382	15.99623	Nefl	Nefm
979	chr18	70353422	70353889	70353653	76.3382	15.99623	2310002L13Rik	Rab27b
980	chr19	48417951	48418380	48418199	76.3382	15.99623	Sorcs3	Ccdc147
981	chr19	50644241	50644734	50644484	76.3382	15.99623	Sorcs1	AK090268
982	chr2	23957235	23957913	23957702	76.3382	15.99623	Tbpl2	Il1f8
983	chr2	131956479	131956927	131956694	76.3382	15.99623	Slc23a2	Rassf2
984	chr7	29965281	29965931	29965619	76.3382	15.99623	Psmd8	Catsperg1
985	chr7	75255565	75256047	75255855	76.3382	15.99623	Igf1r	Pgpep1l
986	chr9	34710965	34711408	34711191	76.3382	15.99623	Kirrel3	St3gal4
987	chr11	111593343	111593834	111593559	86.5537	15.97568	Kcnj2	Kcnj16
988	chr17	86259536	86260119	86259877	86.5537	15.97568	Srbd1	Six2
989	chr14	55543407	55543871	55543615	81.73898	15.95121	Efs	Il25
990	chr17	36016394	36016926	36016599	81.73898	15.95121	Dhx16	2310014H01Rik
991	chr4	104285556	104286317	104286012	117.81264	15.85936	Dab1	Y08382
992	chr6	112895974	112896434	112896152	77.42107	15.81645	Srgap3	Thumpd3
993	chr3	105656537	105657059	105656819	82.12066	15.81092	Adora3	AK138691
994	chr13	29838539	29839410	29838995	75.04337	15.80804	Cdkal1	E2f3
995	chr13	90046170	90046799	90046552	75.04337	15.80804	Xrcc4	AK040967
996	chr19	6044140	6044578	6044375	75.04337	15.80804	Syvn1	Mrpl49
997	chr2	53241294	53241715	53241499	75.04337	15.80804	Arl6ip6	Prpf40a
998	chr2	136913074	136914010	136913706	75.04337	15.80804	Jag1	2210009G21Rik
999	chr4	70070896	70071898	70071503	75.04337	15.80804	Cdk5rap2	Megf9
1000	chr5	4833928	4834469	4834212	75.04337	15.80804	Cdk14	Fzd1
1001	chr5	75255193	75255773	75255530	75.04337	15.80804	AK040684	Chic2
1002	chr6	116963767	116964333	116964108	75.04337	15.80804	Cxcl12	Tmem72
1003	chr7	52241626	52242500	52242094	75.04337	15.80804	AK087248	Prmt1
1004	chr8	5360709	5361112	5360927	75.04337	15.80804	Slc10a2	Shcbp1
1005	chr8	53474822	53475588	53475356	75.04337	15.80804	AK028033	0
1006	chr9	63723924	63724423	63724113	75.04337	15.80804	Smad6	Smad3
1007	chrX	139659126	139659558	139659358	75.04337	15.80804	Chrdl1	Rgag1
1008	chr16	21305505	21306297	21305853	78.10295	15.77942	AK043964	Ephb3
1009	chr13	3658531	3659215	3658827	80.45324	15.77783	Asb13	BC016423
1010	chr4	54482941	54484272	54483503	80.45324	15.77783	Zfp462	Tmem38b
1011	chr4	84255776	84256247	84256020	80.45324	15.77783	Bnc2	Cntln
1012	chr8	90360591	90361392	90360825	80.45324	15.77783	Zfp423	AK007095
1013	chr7	73137055	73137666	73137338	83.49076	15.74262	Pcsk6	Snrpa1
1014	chr11	107167505	107167968	107167729	75.63766	15.73826	Pitpnc1	Nol11
1015	chr10	82624721	82625457	82625075	94.29747	15.68357	Chst11	Slc41a2
1016	chr1	62645995	62646566	62646255	80.15471	15.67418	Pard3b	Nrp2
1017	chr5	107531650	107532228	107531897	75.45137	15.67016	Tgfbr3	Cdc7
1018	chr4	84440034	84440651	84440374	83.99617	15.64964	Cntln	Bnc2
1019	chr6	33762419	33762966	33762651	83.99617	15.64964	Exoc4	Lrguk
1020	chr7	80535785	80536350	80536082	83.99617	15.64964	Rgma	AK043101
1021	chr8	35440212	35440754	35440431	83.99617	15.64964	AK076739	Tmem66
1022	chr11	52461377	52461966	52461731	76.13456	15.63465	Fstl4	9530068E07Rik
1023	chr1	76045708	76046968	76046541	73.75368	15.61985	AK162144	Slc4a3
1024	chr11	110510960	110511556	110511139	73.75368	15.61985	Map2k6	AK143961
1025	chr12	85702553	85703372	85702986	73.75368	15.61985	Coq6	Fam161b
1026	chr13	8201876	8202305	8202080	73.75368	15.61985	Adarb2	Wdr37
1027	chr13	8518328	8518897	8518602	73.75368	15.61985	Adarb2	Wdr37
1028	chr14	77087817	77088426	77088126	73.75368	15.61985	1700108F19Rik	Serp2
1029	chr16	44615881	44616396	44616099	73.75368	15.61985	Boc	Mir3081
1030	chr3	41753151	41754134	41753489	73.75368	15.61985	D3Ertd751e	Sclt1
1031	chr5	14364549	14364921	14364777	73.75368	15.61985	Sema3e	Pclo
1032	chr5	99517880	99518464	99518242	73.75368	15.61985	Prkg2	Rasgef1b
1033	chr5	102886478	102887114	102886844	73.75368	15.61985	Arhgap24	Wdfy3
1034	chr6	19607013	19607501	19607245	73.75368	15.61985	AB350970	Ankrd7
1035	chr9	73817314	73817873	73817606	73.75368	15.61985	Unc13c	AK139528
1036	chr10	38946345	38947002	38946626	97.21887	15.61952	Wisp3	Tube1
1037	chr12	107081290	107081816	107081599	79.17224	15.60445	Papola	AK043332
1038	chr15	84048846	84049897	84049217	79.17224	15.60445	Samm50	Parvb
1039	chr19	45551942	45552494	45552243	105.63363	15.56223	Btrc	AK052812
1040	chr8	123698622	123699700	123699045	87.55424	15.53592	Foxl1	Foxc2
1041	chr4	45782990	45783438	45783188	92.22802	15.53218	Aldh1b1	Igfbpl1
1042	chr7	148401037	148401968	148401712	83.59222	15.51607	Rassf7	1600016N20Rik
1043	chr18	61866876	61867671	61867405	95.96038	15.48129	Pcyox1l	Grpel2
1044	chr7	133007541	133008097	133007785	117.6586	15.43852	D430042O09Rik	Gsg1l
1045	chr12	28631710	28632640	28632064	104.38311	15.43672	Dcdc2c	Sox11
1046	chr15	26584691	26585240	26584985	72.46917	15.43165	Fbxl7	Mar-11
1047	chr17	56218244	56219159	56218698	72.46917	15.43165	Hdgfrp2	Ubxn6
1048	chr2	114865569	114866042	114865833	72.46917	15.43165	AK019710	Atpbd4
1049	chr4	115604331	115604800	115604596	72.46917	15.43165	Dmbx1	Kncn
1050	chr6	22979437	22979922	22979685	72.46917	15.43165	Ptprz1	Aass
1051	chr6	70793909	70794758	70794433	72.46917	15.43165	Eif2ak3	Rpia
1052	chr6	99260411	99260885	99260683	72.46917	15.43165	Foxp1	Eif4e3
1053	chr7	83127854	83128234	83128034	72.46917	15.43165	Klhl25	AB347565
1054	chr7	102882761	102883399	102882977	72.46917	15.43165	Odz4	Mir708
1055	chr12	80808601	80809522	80808964	77.89603	15.43106	Rad51l1	AK020496
1056	chr19	53139005	53139689	53139479	77.89603	15.43106	AK018858	Xpnpep1
1057	chr3	88489183	88489895	88489516	75.53955	15.4208	AK078352	2810403A07Rik
1058	chr15	73983165	73983685	73983442	86.29012	15.3821	Gm628	Gm628
1059	chr19	15044431	15045119	15044873	73.07048	15.36795	Tle4	AK083177
1060	chr1	133867594	133868343	133867834	107.97688	15.35739	Slc45a3	Nucks1
1061	chr17	3481731	3482249	3481991	81.45663	15.32361	Tiam2	Tfb1m
1062	chr7	140828904	140829438	140829167	73.57662	15.27105	2700050L05Rik	4930404H21Rik
1063	chr13	59100771	59101257	59101035	76.62466	15.25768	Ntrk2	AK038606
1064	chr1	38718105	38718755	38718485	71.18992	15.24346	Aff3	Lonrf2
1065	chr10	83991574	83992136	83991903	71.18992	15.24346	Ckap4	AK054042
1066	chr13	57932291	57933680	57932607	71.18992	15.24346	Spock1	Klhl3
1067	chr13	73400225	73401100	73400611	71.18992	15.24346	Irx4	Ndufs6
1068	chr18	79210763	79211203	79210991	71.18992	15.24346	Setbp1	Slc14a2
1069	chr4	102183441	102184233	102183721	71.18992	15.24346	Pde4b	Sgip1
1070	chr5	74828836	74829399	74829134	71.18992	15.24346	Scfd2	Fip1l1
1071	chr6	88449813	88450503	88450287	71.18992	15.24346	Ruvbl1	Sec61a1
1072	chr6	127970119	127970911	127970501	71.18992	15.24346	Tspan9	AK214641
1073	chr7	63340761	63341206	63340943	71.18992	15.24346	Herc2	Nipa1
1074	chr9	32631222	32631765	32631595	71.18992	15.24346	Ets1	AK039836
1075	chr4	57015609	57016019	57015845	74.26534	15.24149	6430704M03Rik	D730040F13Rik
1076	chr11	98932314	98933447	98933103	85.03032	15.22828	Tns4	Igfbp4
1077	chr12	91322507	91322966	91322757	85.03032	15.22828	Nrxn3	AK082104
1078	chr1	57545968	57546452	57546248	71.79465	15.1828	9430016H08Rik	1110034B05Rik
1079	chr19	30494123	30494684	30494278	71.79465	15.1828	Ppp1r2	Dkk1
1080	chr11	51295674	51296275	51296004	81.75507	15.16744	Col23a1	Agxt2l2
1081	chr11	8556706	8557706	8556957	80.19373	15.16059	Tns3	AK140049
1082	chr15	55995916	55996465	55996149	88.61476	15.14313	Sntb1	Has2
1083	chr3	94819179	94819781	94819453	88.61476	15.14313	Zfp687	Pi4kb
1084	chr1	74144512	74144976	74144728	72.42118	15.13122	Tns1	Rufy4
1085	chr17	85356536	85357818	85357070	72.30533	15.08926	1110020A21Rik	Ppm1b
1086	chr8	27943763	27944249	27944030	72.30533	15.08926	Zfp703	Erlin2
1087	chr6	100006041	100006465	100006228	70.69321	15.05981	Rybp	Prok2
1088	chr1	46942910	46943366	46943188	69.91599	15.05527	Slc39a10	BC048766
1089	chr1	54973175	54973990	54973479	69.91599	15.05527	Ankrd44	Sf3b1
1090	chr1	138355381	138355809	138355583	69.91599	15.05527	Kif14	Ddx59
1091	chr10	24202765	24203245	24202988	69.91599	15.05527	AK014660	Ctgf
1092	chr10	67670812	67671383	67671112	69.91599	15.05527	Arid5b	AK016046
1093	chr11	57697482	57698002	57697698	69.91599	15.05527	Hand1	Sap30l
1094	chr11	85731122	85732347	85731964	69.91599	15.05527	Tbx4	Tbx2
1095	chr11	92018489	92019017	92018730	69.91599	15.05527	Kif2b	Car10
1096	chr12	38267573	38268162	38267794	69.91599	15.05527	Tmem195	Dgkb
1097	chr13	42093248	42093830	42093495	69.91599	15.05527	Hivep1	Gm10790
1098	chr14	105776434	105777410	105777030	69.91599	15.05527	Ndfip2	4930449E01Rik
1099	chr2	12077989	12078484	12078227	69.91599	15.05527	Itga8	AK086420
1100	chr2	67654122	67654575	67654317	69.91599	15.05527	Xirp2	B3galt1
1101	chr2	115404160	115405644	115404442	69.91599	15.05527	AK135429	BC052040
1102	chr2	116646713	116647398	116647212	69.91599	15.05527	AK054431	Tmco5
1103	chr3	131718999	131719547	131719265	69.91599	15.05527	AK076734	Dkk2
1104	chr4	63795156	63795591	63795404	69.91599	15.05527	Tnc	AK076794
1105	chr5	46753469	46753992	46753693	69.91599	15.05527	Lcorl	Gm3414
1106	chr5	79350497	79351302	79351101	69.91599	15.05527	0	0
1107	chr5	134467212	134467747	134467472	69.91599	15.05527	Gatsl2	BC026208
1108	chr7	137619425	137619819	137619624	69.91599	15.05527	Ate1	Nsmce4a
1109	chr8	35635982	35636553	35636268	69.91599	15.05527	AK076739	Dusp4
1110	chr8	43401928	43402990	43402225	69.91599	15.05527	Zfp353	Triml1
1111	chr9	76089922	76090428	76090200	69.91599	15.05527	Hcrtr2	Gfral
1112	chr2	31193048	31193669	31193340	72.07485	15.00602	Ncs1	Hmcn2
1113	chr14	41737917	41738426	41738221	70.52408	14.99764	Tspan14	Sh2d4b
1114	chr2	154741843	154742254	154742051	70.52408	14.99764	Eif2s2	Raly
1115	chr8	81233875	81234451	81234135	70.52408	14.99764	Slc10a7	Lsm6
1116	chr14	63462365	63462862	63462595	78.93546	14.99757	Wdfy2	AK016511
1117	chr7	109044799	109045605	109045247	78.93546	14.99757	3200002M19Rik	Tomt
1118	chr10	38178830	38179359	38179026	95.80911	14.99749	AK081794	AK016383
1119	chr8	73397302	73397843	73397660	75.0735	14.9852	Ccdc124	Slc5a5
1120	chr15	28522290	28522897	28522604	99.41646	14.93472	Dnahc5	Trio
1121	chr4	84506119	84506614	84506364	99.41646	14.93472	Cntln	Bnc2
1122	chr2	153566487	153567166	153566797	90.9653	14.92839	Mapre1	Efcab8
1123	chr9	71980899	71981391	71981172	83.28497	14.9196	Tcf12	DQ072391
1124	chr16	37758367	37758837	37758609	71.03922	14.90746	Fstl1	Ndufb4
1125	chr1	108499531	108499998	108499774	68.64745	14.86708	Bcl2	AK085305
1126	chr1	173152376	173153051	173152728	68.64745	14.86708	Tomm40l	Apoa2
1127	chr10	94786509	94786998	94786783	68.64745	14.86708	AK087886	Cradd
1128	chr13	115629150	115629622	115629357	68.64745	14.86708	Itga2	Mocs2
1129	chr14	17407366	17408363	17408008	68.64745	14.86708	Rarb	Top2b
1130	chr14	23017078	23017973	23017320	68.64745	14.86708	1700112E06Rik	Zfp503
1131	chr14	33368240	33368844	33368508	68.64745	14.86708	Ercc6	Prrxl1
1132	chr15	41998683	41999202	41998903	68.64745	14.86708	Angpt1	Abra
1133	chr15	51367745	51368223	51367987	68.64745	14.86708	Eif3h	Utp23
1134	chr17	94543608	94544016	94543785	68.64745	14.86708	Mettl4	2700099C18Rik
1135	chr18	78963020	78963669	78963439	68.64745	14.86708	Setbp1	Slc14a2
1136	chr2	131591298	131591846	131591585	68.64745	14.86708	5330413P13Rik	Erv3
1137	chr3	42771612	42772126	42771859	68.64745	14.86708	0	0
1138	chr3	136494757	136495430	136495059	68.64745	14.86708	Ppp3ca	Bank1
1139	chr3	150359355	150359745	150359532	68.64745	14.86708	AK081104	Eltd1
1140	chr4	142697659	142698150	142697881	68.64745	14.86708	Prdm2	AK018156
1141	chr5	121943928	121944396	121944105	68.64745	14.86708	Tmem116	Adam1b
1142	chr6	18873576	18874118	18873831	68.64745	14.86708	Ankrd7	Naa38
1143	chr6	55341809	55342294	55341985	68.64745	14.86708	Ghrhr	Aqp1
1144	chr9	80195083	80195706	80195347	68.64745	14.86708	Impg1	Myo6
1145	chr9	112088804	112089197	112089021	68.64745	14.86708	Arpp21	2900079G21Rik
1146	chr9	86254051	86254541	86254320	73.12035	14.83564	Ube2cbp	Dopey1
1147	chr11	69139534	69140041	69139771	68.39053	14.77177	Kcnab3	Trappc1
1148	chr11	85244390	85245349	85244920	82.73867	14.74832	Bcas3	Ppm1d
1149	chr12	112724058	112724499	112724300	82.73867	14.74832	AK080484	Gm266
1150	chr5	81553434	81554105	81553738	72.8402	14.73753	Lphn3	AK046304
1151	chr2	106614642	106615100	106614846	77.30013	14.70794	Mpped2	AK084494
1152	chr5	121062435	121063689	121063371	71.16909	14.68204	Ddx54	1110008J03Rik
1153	chr1	140313649	140314179	140313883	67.38437	14.67889	Nek7	Atp6v1g3
1154	chr10	56809538	56810046	56809808	67.38437	14.67889	Hsf2	Serinc1
1155	chr14	46445787	46446309	46446104	67.38437	14.67889	Ddhd1	AK039091
1156	chr15	25532376	25533646	25533266	67.38437	14.67889	Myo10	Gm5468
1157	chr17	83483373	83483829	83483650	67.38437	14.67889	Pkdcc	Eml4
1158	chr3	121047186	121047693	121047431	67.38437	14.67889	Alg14	Tmem56
1159	chr4	71146239	71146761	71146529	67.38437	14.67889	AK083054	Tle1
1160	chr8	7012144	7012839	7012400	67.38437	14.67889	0	0
1161	chr9	40528976	40529383	40529154	67.38437	14.67889	9030425E11Rik	AK089373
1162	chr2	165476555	165477045	165476799	69.60977	14.66465	Eya2	Slc2a10
1163	chr10	37407412	37408009	37407752	100.57629	14.63751	AK016383	AK040320
1164	chr4	83860297	83860900	83860628	100.57629	14.63751	Bnc2	4930473A06Rik
1165	chr13	38750620	38751273	38751005	67.99896	14.62733	Eef1e1	Muted
1166	chr7	101889875	101890331	101890105	67.99896	14.62733	AK077481	0
1167	chr1	61357727	61358585	61358096	69.44206	14.60414	Icos	Pard3b
1168	chr10	29621638	29622112	29621885	71.58878	14.56415	Cenpw	Rspo3
1169	chr17	91581847	91582357	91582086	71.58878	14.56415	Nrxn1	AK039693
1170	chr5	92151807	92152582	92152068	71.58878	14.56415	Parm1	AK019798
1171	chr4	29660328	29660746	29660516	83.64485	14.5607	Epha7	0
1172	chr9	21806958	21807601	21807298	83.64485	14.5607	Prkcsh	Ccdc151
1173	chr2	26865103	26865661	26865425	76.75592	14.52881	5930434B04Rik	Adamts13
1174	chr4	114278276	114278664	114278491	71.47878	14.52573	Gm12824	Gm12830
1175	chr15	100445529	100446144	100445830	69.21984	14.52424	Dazap2	AK021197
1176	chr18	61336501	61337234	61336814	69.21984	14.52424	Hmgxb3	Slc26a2
1177	chr14	46791736	46792232	46791977	75.18899	14.50852	Ubb	Gm15217
1178	chr14	59296932	59297445	59297185	75.18899	14.50852	1700129C05Rik	Gm5142
1179	chr15	56912843	56913391	56913125	75.18899	14.50852	BC026439	Has2
1180	chr4	153745104	153745923	153745556	75.18899	14.50852	Prdm16	Arhgef16
1181	chr5	36597096	36598113	36597542	69.91746	14.50515	Sorcs2	Psapl1
1182	chr1	165481801	165482352	165482032	66.12681	14.4907	Gorab	Mettl11b
1183	chr11	105945245	105946039	105945697	66.12681	14.4907	Map3k3	Taco1
1184	chr12	4849875	4850397	4850080	66.12681	14.4907	BC068281	Fkbp1b
1185	chr13	46975973	46976417	46976232	66.12681	14.4907	Kif13a	AK053225
1186	chr13	63303988	63304467	63304259	66.12681	14.4907	2010111I01Rik	Mir23b
1187	chr14	92517551	92518087	92517893	66.12681	14.4907	AK219219	AK019593
1188	chr15	81494031	81494569	81494279	66.12681	14.4907	L3mbtl2	Ep300
1189	chr15	86909454	86910225	86909727	66.12681	14.4907	Fam19a5	Tbc1d22a
1190	chr17	17592169	17592807	17592365	66.12681	14.4907	Lix1	Riok2
1191	chr2	25079609	25080704	25080413	66.12681	14.4907	Tubb2c	Fam166a
1192	chr4	75646026	75646650	75646329	66.12681	14.4907	Ptprd	3110001D03Rik
1193	chr4	83950372	83950768	83950536	66.12681	14.4907	Bnc2	4930473A06Rik
1194	chr5	21207083	21207917	21207637	66.12681	14.4907	Napepld	Pmpcb
1195	chr5	127719915	127720508	127720229	66.12681	14.4907	Tmem132c	AK018902
1196	chr6	50062690	50063263	50062966	66.12681	14.4907	Mpp6	Dfna5
1197	chr7	144398879	144399823	144399448	66.12681	14.4907	Ebf3	Mgmt
1198	chr7	149705709	149706189	149705959	66.12681	14.4907	Tnnt3	Mrpl23
1199	chr8	30059295	30059738	30059495	66.12681	14.4907	Unc5d	Gm6756
1200	chr8	129510069	129510676	129510481	66.12681	14.4907	BC094642	Rbm34
1201	chr9	32959589	32960383	32959982	66.12681	14.4907	AK039836	Ets1
1202	chr3	21445086	21445647	21445318	72.01379	14.45084	AK080657	Tbl1xr1
1203	chr7	52970469	52971006	52970754	72.01379	14.45084	Sphk2	Rpl18
1204	chr5	103058396	103059005	103058736	106.61665	14.44605	Arhgap24	Mapk10
1205	chr8	30329862	30330381	30330099	106.61665	14.44605	Unc5d	0
1206	chr10	6216690	6217150	6216873	66.74455	14.44217	Mthfd1l	Akap12
1207	chr12	34899842	34901182	34900128	66.74455	14.44217	Hdac9	Twist1
1208	chr5	126023025	126023711	126023416	66.74455	14.44217	Tmem132b	Aacs
1209	chr1	64783961	64784936	64784573	65.87675	14.3978	Fzd5	Ccnyl1
1210	chr16	72868040	72868627	72868245	70.3425	14.39077	Robo1	AK133038
1211	chr9	22604807	22605648	22605384	70.3425	14.39077	Bbs9	rp9
1212	chr19	45615910	45616773	45616110	69.58851	14.38866	AK052812	Btrc
1213	chr11	33429302	33429771	33429481	73.94979	14.34551	Ranbp17	Gabrp
1214	chr13	19124469	19125031	19124737	73.94979	14.34551	Amph	AK040028
1215	chr3	23314391	23314823	23314610	73.94979	14.34551	AK015118	Naaladl2
1216	chr7	105977374	105977962	105977722	67.16315	14.32234	Wnt11	Uvrag
1217	chr1	128591787	128592357	128592038	64.87485	14.30251	Nckap5	AK016413
1218	chr1	134061217	134061822	134061498	64.87485	14.30251	Cdk18	Lemd1
1219	chr1	139796403	139797222	139796838	64.87485	14.30251	AK076660	Mir181a-1
1220	chr10	27875409	27876037	27875800	64.87485	14.30251	Ptprk	Themis
1221	chr10	96041821	96042326	96042033	64.87485	14.30251	Btg1	Eea1
1222	chr10	103194303	103195038	103194760	64.87485	14.30251	AK144104	Slc6a15
1223	chr11	19009032	19009537	19009331	64.87485	14.30251	Meis1	AK144295
1224	chr12	64470243	64470666	64470481	64.87485	14.30251	0	0
1225	chr13	85913283	85913861	85913469	64.87485	14.30251	Cox7c	Rasa1
1226	chr14	103111522	103112191	103111735	64.87485	14.30251	Kctd12	Irg1
1227	chr14	120841289	120841776	120841593	64.87485	14.30251	Mbnl2	Rap2a
1228	chr16	88947833	88948472	88948226	64.87485	14.30251	Krtap16-10	AY026312
1229	chr18	55975375	55976374	55975764	64.87485	14.30251	Gramd3	Aldh7a1
1230	chr18	60229753	60230186	60230019	64.87485	14.30251	Gm4951	Gm4841
1231	chr3	151554724	151555413	151555139	64.87485	14.30251	Ptgfr	H28
1232	chr4	85561601	85562118	85561859	64.87485	14.30251	AK044374	Adamtsl1
1233	chr5	66894980	66895700	66895515	64.87485	14.30251	Apbb2	AK078321
1234	chr5	138227042	138228476	138227673	64.87485	14.30251	Mepce	Zcwpw1
1235	chr6	144212822	144213586	144213098	64.87485	14.30251	Sox5	AK016914
1236	chr7	37963261	37963822	37963567	64.87485	14.30251	Zfp536	Tshz3
1237	chr8	81732353	81732928	81732564	64.87485	14.30251	1700011L22Rik	Zfp827
1238	chrX	67127482	67128010	67127714	64.87485	14.30251	Aff2	1700111N16Rik
1239	chr2	147258385	147258899	147258635	79.03253	14.29684	Pax1	Aspax1
1240	chr5	134652219	134652890	134652686	81.18562	14.26949	Wbscr16	Gtf2ird2
1241	chr1	55912098	55912758	55912498	65.49567	14.25702	AK079812	Plcl1
1242	chr11	64792092	64792714	64792363	65.49567	14.25702	Elac2	Arhgap44
1243	chr4	63672265	63672725	63672532	65.49567	14.25702	Tnc	AK020205
1244	chr2	159249765	159250243	159249978	69.1014	14.21738	Dhx35	Fam83d
1245	chr6	140872626	140873227	140872853	69.1014	14.21738	AK081271	Aebp2
1246	chr8	41868691	41869152	41868996	69.1014	14.21738	4930529F22Rik	Adam25
1247	chr4	13291874	13292786	13292265	65.32784	14.19532	AK002417	Runx1t1
1248	chr9	107883824	107884450	107884136	68.29259	14.19418	Uba7	Cdh29
1249	chr3	25706428	25706931	25706696	72.71548	14.18249	Nlgn1	Spata16
1250	chr4	114494096	114494714	114494471	72.71548	14.18249	Gm12830	Foxd2
1251	chr1	64427784	64428510	64428070	63.62855	14.11432	Creb1	Fam119a
1252	chr10	29701271	29701762	29701487	63.62855	14.11432	Cenpw	Rspo3
1253	chr10	85844778	85845300	85845048	63.62855	14.11432	Syn3	Timp3
1254	chr10	92914875	92915270	92915128	63.62855	14.11432	Lta4h	Hal
1255	chr10	119387554	119387937	119387767	63.62855	14.11432	Grip1	AK019561
1256	chr11	72192722	72193322	72192994	63.62855	14.11432	Smtnl2	Tekt1
1257	chr11	78059052	78059749	78059234	63.62855	14.11432	Sdf2	Supt6h
1258	chr17	3338844	3339329	3339093	63.62855	14.11432	Tiam2	AK049769
1259	chr19	14202691	14203741	14202909	63.62855	14.11432	Olfr1505	Olfr1504
1260	chr4	115535964	115537417	115536698	63.62855	14.11432	Mknk1	Kncn
1261	chr6	51120852	51121284	51121118	63.62855	14.11432	Mir148a	AK002748
1262	chr6	51127621	51129061	51128438	63.62855	14.11432	Mir148a	AK002748
1263	chr8	123826083	123826567	123826295	63.62855	14.11432	Foxl1	Foxc2
1264	chr17	86222327	86222932	86222656	67.26938	14.09431	Six2	Srbd1
1265	chr4	5001066	5001548	5001292	64.25237	14.07186	Impad1	AK015191
1266	chr4	132018516	132019037	132018793	64.25237	14.07186	Med18	Sesn2
1267	chr5	36807431	36808097	36807730	64.25237	14.07186	Grpel1	AK144870
1268	chr5	116836017	116836540	116836271	64.25237	14.07186	Hspb8	2410137F16Rik
1269	chr1	148894738	148895201	148894976	67.86556	14.044	Fam5c	AK158929
1270	chr7	57197283	57197806	57197593	75.87814	14.00615	Slc6a5	Nell1
1271	chr4	81390328	81390941	81390634	65.49138	13.98631	Mpdz	Nfib
1272	chr10	43442504	43443408	43442921	66.19434	13.97447	F830002L21Rik	Cd24a
1273	chr18	63265359	63265868	63265607	112.73772	13.96478	Fam38b	Napg
1274	chr8	72736375	72737112	72736726	66.89777	13.96295	Slc25a42	Armc6
1275	chr19	44830722	44831512	44831109	79.4122	13.95694	Pax2	Fam178a
1276	chr1	92640350	92641044	92640833	62.38799	13.92613	Col6a3	Cops8
1277	chr1	134281811	134282421	134282073	62.38799	13.92613	Tmcc2	Dstyk
1278	chr1	165837266	165838167	165837576	62.38799	13.92613	Kifap3	Scyl3
1279	chr10	58683937	58685147	58684296	62.38799	13.92613	Sep-10	Ankrd57
1280	chr10	128242050	128242829	128242519	62.38799	13.92613	Dnajc14	1110012D08Rik
1281	chr11	24262003	24262926	24262514	62.38799	13.92613	AK148130	Bcl11a
1282	chr11	102993867	102994450	102994272	62.38799	13.92613	Hexim2	Hexim1
1283	chr11	120852440	120852969	120852652	62.38799	13.92613	Csnk1d	Slc16a3
1284	chr12	27622422	27622945	27622670	62.38799	13.92613	AK015322	AK163447
1285	chr12	53468975	53469561	53469310	62.38799	13.92613	Nubpl	Arhgap5
1286	chr12	109371068	109371949	109371691	62.38799	13.92613	Setd3	Ccnk
1287	chr14	22825896	22826315	22826072	62.38799	13.92613	1700112E06Rik	Zfp503
1288	chr15	34958834	34959317	34959036	62.38799	13.92613	Stk3	Kcns2
1289	chr16	52773701	52774240	52773964	62.38799	13.92613	AK015072	Alcam
1290	chr16	92878345	92878892	92878617	62.38799	13.92613	Runx1	Clic6
1291	chr17	86429228	86429800	86429401	62.38799	13.92613	Srbd1	AK135560
1292	chr18	14130936	14131348	14131171	62.38799	13.92613	Zfp521	Ss18
1293	chr18	35300575	35301265	35300788	62.38799	13.92613	Ctnna1	Lrrtm2
1294	chr18	50206398	50206943	50206719	62.38799	13.92613	AK043286	Tnfaip8
1295	chr2	74737931	74738537	74738233	62.38799	13.92613	Mtx2	Hoxd1
1296	chr3	96380099	96380647	96380376	62.38799	13.92613	AK052161	Polr3gl
1297	chr5	52336115	52336611	52336327	62.38799	13.92613	AK076709	Dhx15
1298	chr7	30978682	30979320	30978920	62.38799	13.92613	Capns1	Cox7a1
1299	chr8	49674379	49675045	49674667	62.38799	13.92613	Odz3	AK032387
1300	chr9	43801430	43801920	43801632	62.38799	13.92613	AK087650	Thy1
1301	chr4	4527374	4527820	4527540	70.42089	13.90968	Impad1	AK043612
1302	chr13	31594141	31594559	31594353	63.01475	13.8867	Foxq1	AK085428
1303	chr13	51113363	51113930	51113617	63.01475	13.8867	9430083A17Rik	Spin1
1304	chr13	102636764	102637256	102637030	63.01475	13.8867	AK043460	Pik3r1
1305	chr17	64776563	64777096	64776867	63.01475	13.8867	AK139806	Pja2
1306	chr7	143827256	143828125	143827689	104.24567	13.88453	Mgmt	AK038554
1307	chr4	118700870	118701630	118701425	66.63505	13.87062	Lao1	AK142602
1308	chr1	170981560	170982111	170981833	70.26181	13.85645	Nuf2	Rgs5
1309	chr16	90449554	90450394	90449766	73.89376	13.84389	Hunk	AK013372
1310	chr10	83267589	83268516	83268170	62.14825	13.83685	1500009L16Rik	Appl2
1311	chr3	81867792	81868220	81867968	67.08031	13.7708	Gucy1b3	Gucy1a3
1312	chr8	123088958	123089433	123089174	67.02866	13.75297	Gse1	Gins2
1313	chr1	164630110	164630538	164630334	61.15326	13.73794	Prrc2c	7420461P10Rik
1314	chr12	53976932	53977482	53977265	61.15326	13.73794	Akap6	AK006587
1315	chr14	81996294	81996789	81996493	61.15326	13.73794	0	0
1316	chr17	62773244	62773818	62773535	61.15326	13.73794	Efna5	BC125002
1317	chr18	66006489	66006970	66006775	61.15326	13.73794	BC053977	Grp
1318	chr19	31365713	31366158	31365934	61.15326	13.73794	Prkg1	8430431K14Rik
1319	chr3	37993444	37993880	37993697	61.15326	13.73794	AK134652	Ankrd50
1320	chr3	55295811	55297014	55296802	61.15326	13.73794	Dclk1	Nbea
1321	chr3	127577142	127577637	127577449	61.15326	13.73794	5730508B09Rik	Ap1ar
1322	chr6	52125332	52125827	52125567	61.15326	13.73794	Hoxa3	AK039882
1323	chr6	82937389	82938150	82937590	61.15326	13.73794	D6Mm5e	Dok1
1324	chr8	49385252	49386470	49386228	61.15326	13.73794	Odz3	Dctd
1325	chr8	118057882	118058300	118058103	61.15326	13.73794	Maf	Wwox
1326	chr9	103556340	103556954	103556682	61.15326	13.73794	Tmem108	AK076831
1327	chr7	96089645	96090158	96089900	70.61407	13.73053	Tmem135	Rab38
1328	chr12	96555577	96555914	96555750	61.78287	13.70155	Flrt2	1700019M22Rik
1329	chr17	83650108	83650781	83650435	61.78287	13.70155	Pkdcc	Eml4
1330	chr5	28398192	28398759	28398486	61.78287	13.70155	Insig1	En2
1331	chr2	65825154	65825705	65825374	65.40992	13.69724	Csrnp3	Galnt3
1332	chr6	98054454	98054871	98054663	65.40992	13.69724	Mitf	Gm765
1333	chr2	31525912	31526683	31526160	69.04256	13.69344	Exosc2	Prdm12
1334	chr2	130004685	130005456	130005163	69.04256	13.69344	Snrpb	Tmc2
1335	chr10	104097252	104097747	104097520	72.67966	13.69007	Gm4340	Tmtc2
1336	chr11	88589225	88589732	88589484	72.67966	13.69007	AK214167	Msi2
1337	chr11	119080675	119081253	119080977	72.67966	13.69007	Tbc1d16	Ccdc40
1338	chr4	152967175	152967821	152967498	87.25842	13.6797	Ajap1	AK131834
1339	chr5	37587718	37588365	37588096	60.96935	13.66936	AK138476	Crmp1
1340	chr15	102958554	102959023	102958769	61.62197	13.64226	Smug1	Cbx5
1341	chr7	25247903	25248397	25248126	63.73944	13.62069	Plaur	AK172630
1342	chr1	168122506	168123255	168122973	70.10938	13.56532	Mael	Gpa33
1343	chr1	76839932	76840353	76840034	59.92442	13.54974	AK162144	Epha4
1344	chr1	77334930	77335408	77335226	59.92442	13.54974	Epha4	Pax3
1345	chr1	90918482	90918908	90918705	59.92442	13.54974	Sh3bp4	AK019125
1346	chr1	185880721	185881374	185881142	59.92442	13.54974	Dusp10	1700056E22Rik
1347	chr10	13686578	13687513	13686825	59.92442	13.54974	Hivep2	AK075633
1348	chr10	58177131	58178038	58177725	59.92442	13.54974	BB019430	Edar
1349	chr11	32831636	32832256	32831906	59.92442	13.54974	1700008A04Rik	Fbxw11
1350	chr15	8730155	8730629	8730354	59.92442	13.54974	Slc1a3	Ranbp3l
1351	chr15	27738275	27738749	27738598	59.92442	13.54974	Trio	Fam105a
1352	chr17	68354102	68354617	68354406	59.92442	13.54974	Arhgap28	Lama1
1353	chr18	17558901	17559373	17559157	59.92442	13.54974	4921533I20Rik	AK133007
1354	chr19	54082192	54082720	54082481	59.92442	13.54974	Shoc2	Adra2a
1355	chr2	32143250	32143883	32143647	59.92442	13.54974	2900010J23Rik	Golga2
1356	chr2	116797802	116798634	116798043	59.92442	13.54974	AK083230	Tmco5
1357	chr3	59081612	59082097	59081877	59.92442	13.54974	Med12l	P2ry12
1358	chr3	133018274	133018852	133018625	59.92442	13.54974	Ppa2	Tet2
1359	chr5	138601992	138602438	138602236	59.92442	13.54974	Cops6	Mcm7
1360	chr6	67118469	67118969	67118734	59.92442	13.54974	AK039826	AK054076
1361	chr7	52384074	52384766	52384416	59.92442	13.54974	Rpl13a	Snord33
1362	chr8	75072093	75072607	75072342	59.92442	13.54974	Med26	9130011J15Rik
1363	chr14	32427669	32428313	32427947	78.76295	13.54613	Hacl1	Btd
1364	chr9	63460771	63461297	63461001	78.76295	13.54613	Aagab	Iqch
1365	chr10	62650697	62651167	62650884	60.55681	13.51639	Mypn	AK018967
1366	chr12	58219315	58219852	58219606	60.55681	13.51639	Slc25a21	Prps1l3
1367	chr16	77799879	77800353	77800081	60.55681	13.51639	EU234022	Mir125b-2
1368	chr4	11892635	11893106	11892891	60.55681	13.51639	Pdp1	AK007255
1369	chr1	180248097	180249734	180248318	63.22835	13.43934	AK046316	Fam36a
1370	chr2	59438388	59439183	59438668	64.64526	13.43078	Tanc1	Dapl1
1371	chr4	99979842	99980394	99980180	64.64526	13.43078	Ror1	Ube2u
1372	chr11	95446402	95446923	95446685	70.26604	13.38243	Ngfr	Nxph3
1373	chr5	111567087	111567712	111567376	76.01257	13.37555	Ttc28	Mir701
1374	chr15	38447740	38448423	38447946	66.61949	13.3674	Azin1	Atp6v1c1
1375	chr1	66050960	66051411	66051143	58.70157	13.36155	Crygf	Mtap2
1376	chr1	142150752	142151187	142150953	58.70157	13.36155	Kcnt2	Cfh
1377	chr11	34984755	34985197	34984966	58.70157	13.36155	Slit3	AK136017
1378	chr11	100980790	100981699	100981416	58.70157	13.36155	Tubg1	Fam134c
1379	chr13	76235956	76236544	76236203	58.70157	13.36155	Ttc37	Arsk
1380	chr14	77673538	77673982	77673755	58.70157	13.36155	Enox1	Ccdc122
1381	chr15	61880550	61881438	61880770	58.70157	13.36155	Pvt1	Myc
1382	chr16	63075682	63076125	63075868	58.70157	13.36155	Pros1	Arl13b
1383	chr16	63144804	63145265	63145075	58.70157	13.36155	Pros1	Arl13b
1384	chr3	76424671	76425100	76424905	58.70157	13.36155	Fstl5	Golim4
1385	chr5	19377925	19378399	19378168	58.70157	13.36155	Magi2	AK046351
1386	chr6	98969246	98969769	98969436	58.70157	13.36155	Foxp1	AK020861
1387	chr8	43491617	43492047	43491804	58.70157	13.36155	Zfp353	Triml1
1388	chr11	8711488	8712088	8711894	62.97609	13.35047	AK140049	Pkd1l1
1389	chr19	45224951	45225461	45225167	62.97609	13.35047	Tlx1	Kazald1
1390	chr2	133549783	133550913	133550653	62.97609	13.35047	Bmp2	AK040035
1391	chr8	74093615	74094575	74094044	59.33665	13.33123	Slc27a1	Nxnl1
1392	chr7	83921829	83922705	83922384	80.02978	13.28725	Agbl1	Klhl25
1393	chr13	43317395	43317805	43317632	59.88892	13.27127	Gfod1	Tbc1d7
1394	chr18	63891132	63892147	63891643	62.72597	13.26276	Wdr7	Txnl1
1395	chr5	122380171	122380960	122380462	64.146	13.25884	Cux2	Fam109a
1396	chr2	94324189	94324803	94324438	64.85636	13.25695	Api5	2810002D19Rik
1397	chr4	134486621	134487104	134486879	59.8385	13.25289	Syf2	D4Wsu53e
1398	chr4	148511319	148511815	148511624	72.71948	13.25024	Apitd1	Cort
1399	chr17	46521471	46522006	46521709	68.41116	13.24817	Zfp318	Crip3
1400	chr5	150155699	150156250	150155940	69.06664	13.22861	AK138849	Alox5ap
1401	chr11	12328931	12329429	12329204	65.41581	13.20439	Cobl	AK040873
1402	chr5	142860725	142861544	142861069	61.10708	13.19568	Foxk1	C330006K01Rik
1403	chr14	41780094	41780738	41780468	61.76753	13.17709	Tspan14	5730469M10Rik
1404	chr14	81842257	81842706	81842520	61.76753	13.17709	0	0
1405	chr18	54250868	54252627	54252402	61.76753	13.17709	Csnk1g3	AK036466
1406	chr3	147524634	147525154	147524984	61.76753	13.17709	Ttll7	Lphn2
1407	chr1	75577940	75578338	75578157	57.48478	13.17336	Slc4a3	Stk11ip
1408	chr1	76254680	76255222	76254890	57.48478	13.17336	AK162144	Slc4a3
1409	chr10	14183694	14184385	14184079	57.48478	13.17336	Gpr126	Vta1
1410	chr10	16160821	16161354	16161032	57.48478	13.17336	AK029503	AK021178
1411	chr10	23233556	23233950	23233797	57.48478	13.17336	AK019688	Eya4
1412	chr11	37553507	37554037	37553768	57.48478	13.17336	AK145334	Odz2
1413	chr11	94462804	94463361	94463160	57.48478	13.17336	Acsf2	Lrrc59
1414	chr12	96034037	96034516	96034278	57.48478	13.17336	Flrt2	0
1415	chr12	97746945	97747408	97747136	57.48478	13.17336	AK145433	1700019M22Rik
1416	chr13	32172384	32172834	32172602	57.48478	13.17336	Gmds	Foxc1
1417	chr13	51353972	51354837	51354545	57.48478	13.17336	Nxnl2	Spin1
1418	chr14	69676515	69677111	69676868	57.48478	13.17336	Stc1	AK007038
1419	chr17	45176153	45176655	45176342	57.48478	13.17336	Supt3h	Runx2
1420	chr17	85502537	85502968	85502800	57.48478	13.17336	1700106N22Rik	Prepl
1421	chr3	50214968	50215412	50215212	57.48478	13.17336	Slc7a11	AK138462
1422	chr3	90051705	90052237	90052016	57.48478	13.17336	Slc39a1	Creb3l4
1423	chr3	147999032	147999888	147999237	57.48478	13.17336	Lphn2	AK133793
1424	chr4	43888865	43889361	43889174	57.48478	13.17336	Reck	Olfr155
1425	chr4	56639786	56640309	56640124	57.48478	13.17336	Actl7b	Actl7a
1426	chr4	100421259	100421693	100421504	57.48478	13.17336	Cachd1	Ube2u
1427	chr5	18014235	18014598	18014400	57.48478	13.17336	AK076902	Gnai1
1428	chr5	117372048	117372637	117372410	57.48478	13.17336	Suds3	Taok3
1429	chr6	37566996	37567830	37567093	57.48478	13.17336	Akr1d1	Creb3l2
1430	chr6	60945474	60946018	60945650	57.48478	13.17336	Mmrn1	Snca
1431	chr6	140837046	140837581	140837242	57.48478	13.17336	AK081271	Aebp2
1432	chr9	41420160	41420676	41420379	57.48478	13.17336	AK084170	2610203C20Rik
1433	chr2	114448379	114448902	114448666	75.18618	13.13146	Atpbd4	Zfp770
1434	chr5	109986039	109988112	109986366	68.64021	13.09271	Crlf2	Vmn2r17
1435	chr9	57976714	57977265	57976948	68.64021	13.09271	Stra6	Ccdc33
1436	chr2	121391385	121391997	121391804	67.21507	13.09231	Frmd5	Wdr76
1437	chr11	96736936	96737873	96737670	60.09922	13.09001	Copz2	Mir152
1438	chr12	60112781	60113302	60113036	59.38873	13.08975	Sec23a	Sip1
1439	chr19	37955959	37956696	37956400	57.96849	13.0892	Myof	AK153534
1440	chr5	4312723	4313117	4312930	57.96849	13.0892	Gm9897	Cyp51
1441	chr4	149610908	149611514	149611303	57.25877	13.08891	Gm5506	Car6
1442	chr13	80616212	80616667	80616454	67.87224	13.07479	Arrdc3	AK017339
1443	chr1	183780605	183781020	183780864	64.21745	13.04137	Lbr	AK133142
1444	chr9	61218113	61218998	61218272	57.76962	13.01598	Tle3	AK167957
1445	chr1	51707119	51707773	51707434	60.56464	13.00371	AK043869	Myo1b
1446	chr1	120673141	120673757	120673462	60.56464	13.00371	Gli2	Tcfcp2l1
1447	chr13	16165077	16166368	16166020	60.56464	13.00371	Inhba	AK045681
1448	chr19	14672395	14673462	14672810	60.56464	13.00371	Tle4	AK083177
1449	chr3	55554467	55554928	55554690	60.56464	13.00371	Nbea	Mab21l1
1450	chr1	16238764	16239632	16239212	56.27414	12.98517	Stau2	Rdh10
1451	chr1	42200771	42201279	42200962	56.27414	12.98517	2610017I09Rik	Pou3f3
1452	chr1	147819380	147819788	147819589	56.27414	12.98517	AK158929	Fam5c
1453	chr10	26492081	26493095	26492305	56.27414	12.98517	Arhgap18	AB335823
1454	chr11	44430313	44430887	44430687	56.27414	12.98517	Ebf1	Rnf145
1455	chr13	16172086	16172572	16172346	56.27414	12.98517	Inhba	AK045681
1456	chr16	72639299	72639852	72639497	56.27414	12.98517	Robo1	AK033170
1457	chr17	17627774	17628732	17628028	56.27414	12.98517	AK164875	Lix1
1458	chr2	118639704	118640239	118639869	56.27414	12.98517	D2Ertd750e	Disp2
1459	chr3	54752243	54752818	54752454	56.27414	12.98517	6030405A18Rik	Ccna1
1460	chr3	90313250	90313801	90313443	56.27414	12.98517	2500003M10Rik	S100a1
1461	chr5	73386161	73386556	73386373	56.27414	12.98517	Slc10a4	Slain2
1462	chr6	120666062	120666889	120666695	56.27414	12.98517	Cecr2	Slc25a18
1463	chr6	122445273	122446140	122445880	56.27414	12.98517	Rimklb	Mfap5
1464	chr8	27938813	27939405	27939145	56.27414	12.98517	Zfp703	Erlin2
1465	chr9	48604580	48605072	48604789	56.27414	12.98517	Zbtb16	Htr3a
1466	chr9	69933811	69934260	69934044	56.27414	12.98517	Fam81a	Gcnt3
1467	chr7	78496196	78496674	78496441	79.59512	12.96831	AK020061	AK143760
1468	chr5	58248380	58248937	58248640	56.91435	12.96092	Pcdh7	AK034221
1469	chr5	60574493	60574916	60574698	56.91435	12.96092	BC099582	0
1470	chr8	50428694	50429097	50428886	56.91435	12.96092	AK016128	AK032387
1471	chr10	79447204	79448409	79447786	70.34249	12.95903	ORF61	Cnn2
1472	chr14	25441879	25442296	25442093	57.47403	12.90768	AK015227	AK005833
1473	chr8	49075689	49076110	49075906	56.76268	12.90484	Wwc2	Dctd
1474	chr8	43292511	43292949	43292748	56.05156	12.90192	Zfp353	Frg1
1475	chr14	21026980	21027419	21027174	76.48779	12.89258	Kcnk5	Kcnk16
1476	chr17	26056733	26057567	26057156	76.48779	12.89258	Rab40c	Pigq
1477	chr14	27354136	27354795	27354532	63.02448	12.87835	Slmap	Fam116a
1478	chr11	81795578	81796197	81795858	72.8243	12.855	Ccl2	Ccl7
1479	chr15	93619996	93621101	93620394	72.8243	12.855	Prickle1	Pphln1
1480	chr1	59397870	59398458	59398252	59.36749	12.83032	Cdk15	Als2
1481	chr6	104597133	104597544	104597337	59.36749	12.83032	Cntn6	AK145340
1482	chr1	20180544	20181058	20180809	55.06973	12.79698	Pkhd1	Mir206
1483	chr1	190501907	190502333	190502113	55.06973	12.79698	Ush2a	Kctd3
1484	chr10	7747710	7748182	7747906	55.06973	12.79698	Tab2	Zc3h12d
1485	chr10	79422627	79423277	79422811	55.06973	12.79698	Wdr18	Arid3a
1486	chr11	16459006	16459791	16459235	55.06973	12.79698	AK206940	Sec61g
1487	chr11	18772429	18772901	18772635	55.06973	12.79698	AK018427	Meis1
1488	chr11	68886753	68887243	68887013	55.06973	12.79698	Tmem107	2310047M10Rik
1489	chr11	88127092	88127550	88127358	55.06973	12.79698	1700106J16Rik	Msi2
1490	chr11	92497412	92497801	92497618	55.06973	12.79698	Car10	0
1491	chr14	14168413	14168985	14168752	55.06973	12.79698	Synpr	Gm5087
1492	chr15	83487171	83487816	83487422	55.06973	12.79698	Scube1	Ttll12
1493	chr19	55971002	55971459	55971267	55.06973	12.79698	Tcf7l2	Ppnr
1494	chr2	57524577	57525023	57524811	55.06973	12.79698	DQ713846	Gpd2
1495	chr2	115890877	115891210	115891033	55.06973	12.79698	Meis2	AK012325
1496	chr3	98848719	98849188	98848931	55.06973	12.79698	Wars2	Hao2
1497	chr3	119227301	119227808	119227555	55.06973	12.79698	Dpyd	Ptbp2
1498	chr3	141153928	141154456	141154355	55.06973	12.79698	Unc5c	Pdha2
1499	chr3	149670276	149670725	149670520	55.06973	12.79698	AK139864	BC075654
1500	chr4	13567815	13568281	13568085	55.06973	12.79698	AK002417	Runx1t1
1501	chr4	84406073	84407041	84406793	55.06973	12.79698	Bnc2	Cntln
1502	chr5	46948096	46948514	46948342	55.06973	12.79698	Lcorl	Gm3414
1503	chr5	65038405	65038965	65038692	55.06973	12.79698	BC038278	Klf3
1504	chr6	46752112	46752490	46752259	55.06973	12.79698	Cntnap2	AK018905
1505	chr6	66485049	66485693	66485379	55.06973	12.79698	Mad2l1	Vmn1r32
1506	chr6	93420717	93421214	93420946	55.06973	12.79698	Magi1	9530026P05Rik
1507	chr7	57466027	57466377	57466097	55.06973	12.79698	Nell1	Slc6a5
1508	chr7	125444245	125444869	125444440	55.06973	12.79698	4930583K01Rik	Smg1
1509	chr8	27336914	27338082	27337277	55.06973	12.79698	Thap1	Rnf170
1510	chr9	84721864	84722261	84722096	55.06973	12.79698	Fam46a	Bckdhb
1511	chr9	90008483	90009856	90008795	55.06973	12.79698	Morf4l1	Ctsh
1512	chrX	67342336	67343041	67342845	55.06973	12.79698	1700111N16Rik	Gm6812
1513	chr1	178636940	178637366	178637151	55.71238	12.77577	Cep170	Mir350
1514	chr11	18842038	18842456	18842279	55.71238	12.77577	Meis1	Gm16140
1515	chr11	109709391	109709834	109709600	55.71238	12.77577	AK006264	1700012B07Rik
1516	chr9	33696773	33697304	33696987	55.71238	12.77577	AK020190	Kirrel3
1517	chr7	150449441	150449882	150449690	57.70137	12.73623	Kcnq1	Kcnq1ot1
1518	chr11	111624221	111624698	111624487	61.83696	12.71534	Kcnj2	Kcnj16
1519	chr13	54526511	54527110	54526865	61.83696	12.71534	Thoc3	Cplx2
1520	chr17	48576841	48577287	48577004	54.85059	12.71494	Apobec2	Tspo2
1521	chr6	53313663	53314211	53313878	77.81579	12.67568	AK043311	Creb5
1522	chr2	24617258	24617866	24617588	67.98488	12.66781	Cacna1b	Ehmt1
1523	chr10	40943341	40943805	40943552	58.17616	12.65694	Fig4	Gpr6
1524	chr12	39570292	39570830	39570587	58.17616	12.65694	Etv1	Dgkb
1525	chr8	112771132	112771521	112771317	58.17616	12.65694	Hydin	Ftsjd1
1526	chr16	52134717	52135325	52134997	93.84245	12.65087	Cblb	Alcam
1527	chr14	29055923	29056505	29056213	64.31973	12.61332	Erc2	Wnt5a
1528	chr6	84658439	84659001	84658734	64.31973	12.61332	Exoc6b	Cyp26b1
1529	chr1	168878124	168878784	168878405	53.87165	12.60879	BC056189	Fam78b
1530	chr10	28064890	28065321	28065143	53.87165	12.60879	Ptprk	Themis
1531	chr10	79723442	79724489	79723880	53.87165	12.60879	Gamt	Dazap1
1532	chr11	4884222	4884703	4884451	53.87165	12.60879	Ap1b1	Nefh
1533	chr12	10042192	10042803	10042518	53.87165	12.60879	Nt5c1b	Rdh14
1534	chr12	100768223	100768734	100768465	53.87165	12.60879	AK131831	Foxn3
1535	chr13	77142954	77143531	77143348	53.87165	12.60879	Mctp1	Ankrd32
1536	chr16	7268870	7269305	7269076	53.87165	12.60879	Rbfox1	0
1537	chr2	53360627	53361020	53360828	53.87165	12.60879	Arl6ip6	Prpf40a
1538	chr3	30387286	30387703	30387513	53.87165	12.60879	Mecom	Arpm1
1539	chr4	84008201	84008708	84008473	53.87165	12.60879	Bnc2	4930473A06Rik
1540	chr5	122378397	122379013	122378609	53.87165	12.60879	Cux2	Fam109a
1541	chr6	67216306	67217163	67216906	53.87165	12.60879	Serbp1	Il12rb2
1542	chr6	93059298	93059709	93059491	53.87165	12.60879	9530026P05Rik	AK007436
1543	chr9	23575970	23576426	23576135	53.87165	12.60879	Bmper	Npsr1
1544	chrX	49801814	49802275	49802038	53.87165	12.60879	Gpc3	Mir717
1545	chrX	101717108	101717551	101717298	53.87165	12.60879	Zdhhc15	Uprt
1546	chrX	129790838	129791272	129791080	53.87165	12.60879	Pcdh19	AK039511
1547	chr1	38493457	38493995	38493725	54.51664	12.59061	Aff3	AK048050
1548	chr1	95483992	95484505	95484295	54.51664	12.59061	Farp2	Stk25
1549	chr14	47225526	47226249	47225913	54.51664	12.59061	Cdkn3	Cnih
1550	chr6	145464308	145464981	145464616	54.51664	12.59061	Ifltd1	Tuba3b
1551	chr10	80812956	80813510	80813228	70.48096	12.57855	Hmg20b	F630110N24Rik
1552	chr13	48826703	48827324	48827050	56.5587	12.57631	Barx1	Phf2
1553	chr5	115058256	115059135	115058624	56.51138	12.55934	BC057022	Trpv4
1554	chr8	59812916	59813744	59813224	60.65496	12.55232	Hand2	Scrg1
1555	chr8	80350175	80350657	80350419	55.79732	12.55181	Ednra	AK017010
1556	chr7	103525641	103526311	103526005	76.65426	12.55018	Odz4	Mir708
1557	chr1	187837466	187837914	187837730	54.36959	12.53613	Lyplal1	AK042551
1558	chr11	36457724	36458108	36457944	56.99073	12.48356	Odz2	Wwc1
1559	chr7	125676260	125676957	125676535	56.99073	12.48356	Coq7	Tmc7
1560	chr14	52723635	52724279	52723822	63.14599	12.4595	Hnrnpc	Rpgrip1
1561	chr4	127096435	127096879	127096670	63.14599	12.4595	AK019643	Gjb5
1562	chr14	102801329	102802310	102802099	69.31638	12.44033	Lmo7	Kctd12
1563	chr10	79370941	79371686	79371135	53.41812	12.43924	Med16	C030046I01Rik
1564	chr1	14198049	14198688	14198347	52.67999	12.4206	Eya1	Gm5523
1565	chr1	168924289	168924789	168924487	52.67999	12.4206	BC056189	Fam78b
1566	chr1	182069341	182069827	182069616	52.67999	12.4206	Cdc42bpa	Adck3
1567	chr10	27454878	27456038	27455057	52.67999	12.4206	Lama2	Ptprk
1568	chr10	106742972	106743440	106743191	52.67999	12.4206	Lin7a	Myf5
1569	chr11	98995986	98996634	98996190	52.67999	12.4206	Ccr7	Tns4
1570	chr12	102129466	102129880	102129649	52.67999	12.4206	Gpr68	9030617O03Rik
1571	chr13	95861234	95862158	95861870	52.67999	12.4206	Pde8b	Wdr41
1572	chr14	115371617	115372086	115371833	52.67999	12.4206	AK015607	Mir17
1573	chr15	39839166	39839693	39839464	52.67999	12.4206	AK155489	Lrp12
1574	chr17	30025683	30026469	30025960	52.67999	12.4206	Mdga1	Zfand3
1575	chr18	82099224	82099803	82099504	52.67999	12.4206	AK046168	Galr1
1576	chr19	60091606	60092416	60091961	52.67999	12.4206	AK143957	Rab11fip2
1577	chr2	103431828	103432269	103432060	52.67999	12.4206	Abtb2	Cat
1578	chr2	103624399	103624804	103624574	52.67999	12.4206	Caprin1	Nat10
1579	chr3	41761243	41761817	41761439	52.67999	12.4206	D3Ertd751e	Sclt1
1580	chr3	49400557	49401075	49400860	52.67999	12.4206	Pcdh18	AK144912
1581	chr4	155406154	155406647	155406346	52.67999	12.4206	Ttll10	Tnfrsf18
1582	chr5	17453762	17454193	17453974	52.67999	12.4206	Gnat3	Cd36
1583	chr5	52819655	52820227	52819918	52.67999	12.4206	Sod3	Lgi2
1584	chr6	125723190	125723925	125723489	52.67999	12.4206	Ano2	Vwf
1585	chr7	4965882	4967443	4966780	52.67999	12.4206	Zfp524	Fiz1
1586	chr7	72863508	72863948	72863761	52.67999	12.4206	Tm2d3	Tarsl2
1587	chr8	11912226	11912724	11912455	52.67999	12.4206	1700018L24Rik	Arhgef7
1588	chr8	59990224	59990925	59990493	52.67999	12.4206	Hmgb2	AK141659
1589	chr8	70702844	70703306	70703081	52.67999	12.4206	Sh2d4a	Csgalnact1
1590	chr9	61970350	61971122	61970710	52.67999	12.4206	Glce	Paqr5
1591	chr8	94878033	94878609	94878392	53.32724	12.40545	4933436C20Rik	Irx5
1592	chr18	87528900	87529580	87529103	59.47856	12.3893	Cbln2	Neto1
1593	chr9	53056012	53057143	53056295	59.47856	12.3893	Ddx10	Exph5
1594	chr5	124889484	124890010	124889719	55.32745	12.38244	Setd8	Sbno1
1595	chr5	140364631	140365078	140364803	55.32745	12.38244	Elfn1	Psmg3
1596	chr18	47415352	47415789	47415611	71.82701	12.36635	Sema6a	Commd10
1597	chr8	10439649	10440304	10439940	71.82701	12.36635	Myo16	AK136601
1598	chr2	37697622	37698086	37697827	53.89738	12.36228	Dennd1a	Crb2
1599	chr1	173177172	173177641	173177400	55.81127	12.31017	Ndufs2	Adamts4
1600	chr12	32634773	32635650	32635474	55.81127	12.31017	Hbp1	Prkar2b
1601	chr8	131209970	131210530	131210292	55.81127	12.31017	Itgb1	Nrp1
1602	chrX	139459006	139459508	139459256	55.81127	12.31017	Ammecr1	Rgag1
1603	chr11	6580492	6580963	6580712	61.97757	12.30568	Ramp3	Gm11978
1604	chr12	84972829	84973347	84973085	61.97757	12.30568	Rbm25	Zfyve1
1605	chr18	47434338	47434870	47434534	58.44701	12.27324	Sema6a	9130209A04Rik
1606	chr1	138025009	138025456	138025232	52.28032	12.27096	BC115961	Kif21b
1607	chr13	55815736	55816369	55815981	76.867	12.23792	Txndc15	B230219D22Rik
1608	chr1	38304849	38305255	38305080	70.67316	12.23479	Aff3	Rev1
1609	chr1	7768280	7769001	7768463	51.49485	12.23241	AK043789	Sntg1
1610	chr1	63414465	63414963	63414730	51.49485	12.23241	Zdbf2	Adam23
1611	chr1	179006725	179007078	179006891	51.49485	12.23241	Akt3	Sdccag8
1612	chr10	7320456	7320897	7320624	51.49485	12.23241	Lrp11	Pcmt1
1613	chr10	38719125	38719509	38719314	51.49485	12.23241	Lama4	1700025K23Rik
1614	chr10	94701406	94701894	94701697	51.49485	12.23241	Cradd	AK087886
1615	chr11	18340382	18340894	18340583	51.49485	12.23241	AK018427	Meis1
1616	chr11	68437038	68437561	68437318	51.49485	12.23241	Ccdc42	Mfsd6l
1617	chr11	88342291	88342873	88342583	51.49485	12.23241	Msi2	AK002838
1618	chr12	71954930	71955428	71955171	51.49485	12.23241	Frmd6	Actr10
1619	chr13	37444841	37445313	37445114	51.49485	12.23241	Ly86	AK079953
1620	chr13	97995219	97995705	97995451	51.49485	12.23241	Enc1	Hexb
1621	chr13	107997771	107998369	107998093	51.49485	12.23241	AK172672	3830408C21Rik
1622	chr14	22867220	22868532	22868163	51.49485	12.23241	1700112E06Rik	Zfp503
1623	chr14	100936195	100936654	100936429	51.49485	12.23241	AK015818	AK015818
1624	chr14	122197492	122198099	122197875	51.49485	12.23241	AK019031	Ubac2
1625	chr15	57404028	57404497	57404218	51.49485	12.23241	BC026439	Zhx2
1626	chr16	50026872	50027745	50027395	51.49485	12.23241	AK045242	AK076728
1627	chr17	10132495	10132908	10132687	51.49485	12.23241	AK019626	AK020722
1628	chr2	51593093	51593590	51593390	51.49485	12.23241	Tas2r134	Rbm43
1629	chr2	75841003	75841442	75841180	51.49485	12.23241	Pde11a	Ttc30a1
1630	chr3	30310735	30311181	30310968	51.49485	12.23241	Mecom	Arpm1
1631	chr3	128222700	128223123	128222867	51.49485	12.23241	AK050844	AK036551
1632	chr4	4563437	4563948	4563672	51.49485	12.23241	Impad1	AK043612
1633	chr4	84226295	84226826	84226560	51.49485	12.23241	Bnc2	Cntln
1634	chr5	42141460	42142041	42141711	51.49485	12.23241	Nkx3-2	Bod1l
1635	chr6	143802941	143803315	143803166	51.49485	12.23241	Sox5	AK086149
1636	chr7	36941339	36942244	36942021	51.49485	12.23241	E130304I02Rik	Zfp507
1637	chr7	90012833	90013305	90013024	51.49485	12.23241	AK076849	Mex3b
1638	chr9	84445245	84445694	84445505	51.49485	12.23241	Bckdhb	Ttk
1639	chrX	82090330	82090756	82090519	51.49485	12.23241	Dmd	1600014K23Rik
1640	chrX	102265291	102265822	102265491	51.49485	12.23241	5530601H04Rik	AK135254
1641	chr13	51374979	51376225	51375935	64.48578	12.23099	Nxnl2	Spin1
1642	chr9	75925254	75925656	75925505	64.48578	12.23099	Hmgcll1	Gfral
1643	chr16	96186257	96186866	96186532	58.30782	12.22628	Psmg1	Brwd1
1644	chr3	104842827	104843213	104843037	58.30782	12.22628	Cttnbp2nl	Wnt2b
1645	chr1	54307187	54307787	54307393	52.14425	12.2203	Ccdc150	Hecw2
1646	chr1	172300829	172301299	172301015	52.14425	12.2203	Nos1ap	1700015E13Rik
1647	chr16	93603788	93604383	93603996	52.14425	12.2203	Setd4	Cbr1
1648	chr7	31434995	31435528	31435253	52.14425	12.2203	Rbm42	AK131900
1649	chr12	13073172	13074276	13073532	53.43364	12.19319	Mycn	Ddx1
1650	chr7	117204714	117205226	117204890	52.00182	12.16742	AK005418	Zfp143
1651	chr15	99082142	99083126	99082576	60.14852	12.15715	AK007210	Mcrs1
1652	chr5	137943506	137944060	137943837	60.81453	12.15186	Pop7	Gigyf1
1653	chr15	11329302	11329780	11329546	59.43137	12.14569	Tars	Adamts12
1654	chr10	115118196	115118617	115118381	54.63788	12.13679	Lgr5	AK020834
1655	chr13	111734273	111734687	111734478	54.63788	12.13679	AK140017	Actbl2
1656	chr14	22888363	22888761	22888570	54.63788	12.13679	1700112E06Rik	Zfp503
1657	chr7	35578438	35579226	35578943	81.92657	12.13027	Chst8	Pepd
1658	chr12	78778963	78779493	78779171	69.52396	12.10323	Fut8	Gphn
1659	chr11	57429381	57429777	57429620	57.14283	12.06327	AK016898	Galnt10
1660	chr4	11118156	11118626	11118391	57.14283	12.06327	AK080292	Ccne2
1661	chr8	27611670	27613389	27612311	57.14283	12.06327	Thap1	Rnf170
1662	chr9	40629580	40630456	40630017	57.14283	12.06327	Hspa8	AK089373
1663	chr1	74320346	74320774	74320552	50.31633	12.04422	Gpbar1	Arpc2
1664	chr11	46926056	46926963	46926719	50.31633	12.04422	Sgcd	Timd4
1665	chr11	75300003	75301115	75300249	50.31633	12.04422	Prpf8	Tlcd2
1666	chr12	34904818	34905378	34905110	50.31633	12.04422	Hdac9	Twist1
1667	chr13	40074559	40075470	40074883	50.31633	12.04422	Ofcc1	AK029768
1668	chr13	78302942	78303382	78303160	50.31633	12.04422	Fam172a	AK138291
1669	chr13	98697880	98698556	98698206	50.31633	12.04422	Rgnef	AK045624
1670	chr14	45949252	45949748	45949493	50.31633	12.04422	Psmc6	Ero1l
1671	chr14	55236633	55237232	55236912	50.31633	12.04422	Psmb5	Psmb11
1672	chr15	102881369	102882040	102881619	50.31633	12.04422	Hoxc4	Hoxc5
1673	chr19	38601832	38602379	38602115	50.31633	12.04422	Plce1	Tmem20
1674	chr2	119698115	119698709	119698491	50.31633	12.04422	Mga	Tyro3
1675	chr2	169613294	169613762	169613543	50.31633	12.04422	Tshz2	AK033180
1676	chr2	180246638	180247095	180246801	50.31633	12.04422	Ntsr1	Slco4a1
1677	chr3	19579558	19580044	19579844	50.31633	12.04422	Trim55	Crh
1678	chr3	80838132	80839044	80838299	50.31633	12.04422	Pdgfc	Glrb
1679	chr3	138949623	138950154	138949978	50.31633	12.04422	B930007M17Rik	AB349505
1680	chr4	45543850	45544465	45544138	50.31633	12.04422	Shb	Shb
1681	chr6	34591155	34591557	34591290	50.31633	12.04422	AK085764	Cald1
1682	chr6	47229147	47229582	47229347	50.31633	12.04422	Cntnap2	AK018905
1683	chr6	55801520	55801972	55801751	50.31633	12.04422	Ccdc129	AK038589
1684	chr7	143193869	143194509	143194122	50.31633	12.04422	AK031861	AK038554
1685	chr8	95136865	95137324	95137073	50.31633	12.04422	Irx6	Mmp2
1686	chr9	57650792	57651253	57651050	50.31633	12.04422	Arid3b	Clk3
1687	chr9	119018799	119019323	119019089	50.31633	12.04422	Dlec1	Plcd1
1688	chr11	11722263	11723363	11722877	61.14287	12.03945	Ddc	Fignl1
1689	chr15	84050385	84050800	84050567	50.96778	12.03514	Samm50	Parvb
1690	chr13	32592985	32593567	32593237	65.85159	12.02565	Gmds	Mylk4
1691	chr4	154337908	154338517	154338165	59.65694	11.99804	Pank4	Hes5
1692	chr6	59019842	59020287	59020045	59.65694	11.99804	Fam13a	Tigd2
1693	chr5	74724575	74725200	74724976	50.82766	11.98307	Scfd2	Rasl11b
1694	chr8	35117004	35117538	35117300	83.33104	11.97673	Dctn6	Mboat4
1695	chr2	171414225	171414784	171414558	68.37944	11.97168	BC049717	AK133337
1696	chr5	72805206	72805668	72805429	53.47063	11.96341	Corin	Nfxl1
1697	chr10	117578516	117579133	117578761	56.83656	11.9603	Mdm1	Il22
1698	chr8	72866820	72867296	72867081	56.11886	11.94596	Upf1	Lass1
1699	chr14	99232471	99233048	99232780	62.17859	11.93978	Mzt1	6720463M24Rik
1700	chr4	80978500	80979972	80979144	55.98365	11.90025	Mpdz	D4Bwg0951e
1701	chr6	72389502	72390028	72389759	64.7065	11.88742	Mat2a	Ggcx
1702	chr4	152610975	152611444	152611198	53.24817	11.88481	AK135377	Ajap1
1703	chr14	22710846	22711740	22711200	51.90193	11.88384	AK079754	Comtd1
1704	chr10	80715554	80715976	80715763	82.20374	11.87074	Zfr2	Matk
1705	chr1	30521523	30521887	30521720	49.14452	11.85603	AK087209	AK188812
1706	chr1	77383929	77384500	77384237	49.14452	11.85603	Epha4	Pax3
1707	chr1	92131165	92132317	92132052	49.14452	11.85603	Cxcr7	Iqca
1708	chr11	57515393	57515907	57515643	49.14452	11.85603	Galnt10	AK016898
1709	chr11	58767764	58768786	58768015	49.14452	11.85603	Hist3h2bb-ps	Hist3h2a
1710	chr11	69572015	69572950	69572653	49.14452	11.85603	Amac1	Polr2a
1711	chr13	38694226	38694739	38694481	49.14452	11.85603	Muted	Eef1e1
1712	chr13	56125886	56126491	56126205	49.14452	11.85603	AK043531	H2afy
1713	chr14	46792695	46793135	46792943	49.14452	11.85603	Ubb	Gm15217
1714	chr15	29368958	29369462	29369257	49.14452	11.85603	Ctnnd2	AB336785
1715	chr15	66952709	66953394	66953037	49.14452	11.85603	St3gal1	AK085274
1716	chr16	66695140	66695758	66695547	49.14452	11.85603	Cadm2	AK005838
1717	chr18	21320760	21321159	21320943	49.14452	11.85603	Fam59a	Mep1b
1718	chr18	36090023	36090539	36090293	49.14452	11.85603	AK021191	Psd2
1719	chr2	35828181	35828754	35828486	49.14452	11.85603	Ttll11	Ndufa8
1720	chr2	74303047	74303475	74303255	49.14452	11.85603	Lnp	Evx2
1721	chr2	75521286	75521908	75521696	49.14452	11.85603	Nfe2l2	Hnrnpa3
1722	chr2	109757449	109758350	109757681	49.14452	11.85603	Lgr4	Gm13939
1723	chr2	110153401	110153828	110153576	49.14452	11.85603	Bbox1	Fibin
1724	chr3	26903757	26904166	26903970	49.14452	11.85603	Spata16	Ect2
1725	chr3	41751398	41751852	41751590	49.14452	11.85603	D3Ertd751e	Sclt1
1726	chr4	44405185	44405690	44405354	49.14452	11.85603	Melk	Pax5
1727	chr4	97149287	97150458	97149773	49.14452	11.85603	E130114P18Rik	Nfia
1728	chr4	153330935	153331543	153331167	49.14452	11.85603	A430005L14Rik	AK131834
1729	chr5	112030629	112031456	112031189	49.14452	11.85603	C130026L21Rik	AK087393
1730	chr6	33453418	33453868	33453610	49.14452	11.85603	Exoc4	Chchd3
1731	chr6	62206067	62206440	62206255	49.14452	11.85603	Fam190a	0
1732	chr6	148415838	148416803	148416237	49.14452	11.85603	Tmtc1	Rps4x
1733	chr7	78168512	78169001	78168724	49.14452	11.85603	AK143760	AK020061
1734	chr8	63780266	63781064	63780587	49.14452	11.85603	Sh3rf1	AK005580
1735	chr8	98964558	98964928	98964758	49.14452	11.85603	AK006709	Mir1186b
1736	chr9	41760802	41761260	41761076	49.14452	11.85603	AK169831	Sorl1
1737	chrX	13859457	13859940	13859713	49.14452	11.85603	Gm5382	Cask
1738	chrX	98624736	98625169	98624939	49.14452	11.85603	Nono	Zmym3
1739	chr13	55545905	55546778	55546470	49.79793	11.84999	Grk6	F12
1740	chr3	55632795	55633600	55633339	58.50488	11.84422	Nbea	4933417G07Rik
1741	chr18	32683968	32684609	32684248	67.23965	11.84012	Gypc	Bin1
1742	chr18	15221891	15222930	15222139	56.40004	11.81464	Kctd1	Taf4b
1743	chr6	29297881	29298341	29298096	69.77725	11.79717	Calu	Fam71f1
1744	chr15	54642192	54642730	54642470	61.03285	11.79417	Enpp2	Nov
1745	chr2	164658136	164658575	164658330	52.30963	11.79003	Neurl2	Ctsa
1746	chr3	69858450	69859155	69858953	52.30963	11.79003	Otol1	1110032A04Rik
1747	chr7	143093871	143094308	143094087	52.30963	11.79003	AK031861	Mki67
1748	chr5	72742523	72742986	72742771	54.24536	11.76554	Corin	Atp10d
1749	chr5	135918278	135918825	135918537	72.31865	11.758	Hip1	Pom121
1750	chr14	47279109	47279554	47279350	54.83036	11.73723	Cdkn3	Cnih
1751	chr18	13691744	13692867	13692384	54.83036	11.73723	Zfp521	Hrh4
1752	chr18	13700307	13701157	13700788	54.83036	11.73723	Zfp521	Hrh4
1753	chr8	130302347	130302990	130302732	52.80887	11.73069	Pard3	AK020930
1754	chr8	23295358	23296607	23296266	66.10466	11.70856	Ckap2	Vps36
1755	chr18	75366878	75367308	75367100	57.35841	11.6904	Dym	AK008334
1756	chr4	81253291	81253786	81253565	57.35841	11.6904	Mpdz	D4Bwg0951e
1757	chr5	76374276	76375037	76374579	50.65409	11.67488	Kdr	AK079675
1758	chr15	75911037	75911666	75911440	55.97028	11.67248	Puf60	Nrbp2
1759	chr1	84052829	84053242	84053065	47.97954	11.66784	Pid1	AK017086
1760	chr1	187969085	187970028	187969589	47.97954	11.66784	Lyplal1	AK042551
1761	chr10	66323672	66324398	66324078	47.97954	11.66784	AK079018	Reep3
1762	chr10	70669974	70670665	70670441	47.97954	11.66784	Tfam	AK050217
1763	chr10	87508686	87509404	87508949	47.97954	11.66784	Pmch	4930547N16Rik
1764	chr11	32162568	32163078	32162809	47.97954	11.66784	Nprl3	Hba-x
1765	chr11	36019862	36020304	36020074	47.97954	11.66784	Odz2	Wwc1
1766	chr12	85313059	85313482	85313228	47.97954	11.66784	Acot2	2410016O06Rik
1767	chr13	58159418	58159941	58159725	47.97954	11.66784	Klhl3	Mir874
1768	chr16	7628056	7628718	7628448	47.97954	11.66784	Rbfox1	DQ717824
1769	chr18	58265784	58266421	58266098	47.97954	11.66784	Fbn2	Slc12a2
1770	chr19	12352267	12352687	12352509	47.97954	11.66784	Olfr1434	Olfr235
1771	chr2	34382020	34383209	34382710	47.97954	11.66784	Mapkap1	Gapvd1
1772	chr2	47242272	47242742	47242549	47.97954	11.66784	0	0
1773	chr2	61031214	61031652	61031413	47.97954	11.66784	Rbms1	Tank
1774	chr3	54769403	54769964	54769789	47.97954	11.66784	6030405A18Rik	Ccna1
1775	chr3	108085242	108085733	108085509	47.97954	11.66784	Sort1	Psma5
1776	chr4	10903106	10904160	10903949	47.97954	11.66784	Plekhf2	2310030N02Rik
1777	chr4	53771374	53771969	53771573	47.97954	11.66784	Fktn	Tal2
1778	chr4	65876112	65876509	65876322	47.97954	11.66784	Astn2	Trim32
1779	chr4	96416017	96416447	96416199	47.97954	11.66784	Gm12695	Cyp2j5
1780	chr6	14057106	14057525	14057337	47.97954	11.66784	AK003812	2610001J05Rik
1781	chr6	73561543	73562167	73561733	47.97954	11.66784	AK006896	4931417E11Rik
1782	chr7	53378316	53378933	53378668	47.97954	11.66784	Abcc8	Kcnj11
1783	chr7	73894928	73895403	73895258	47.97954	11.66784	Lass3	Lins
1784	chr7	123048175	123048663	123048441	47.97954	11.66784	Sox6	1700003G18Rik
1785	chr9	27415346	27415821	27415570	47.97954	11.66784	Opcml	Spata19
1786	chr9	65003907	65004928	65004139	47.97954	11.66784	Igdcc3	Igdcc4
1787	chr9	83939936	83940951	83940480	47.97954	11.66784	Bckdhb	Ttk
1788	chrX	11714322	11714885	11714577	47.97954	11.66784	Bcor	AK075658
1789	chrX	14015264	14015612	14015440	47.97954	11.66784	Gm5382	Cask
1790	chr18	37338039	37338465	37338286	48.6348	11.66483	Pcdhac2	AK042845
1791	chr9	32870192	32870543	32870342	48.6348	11.66483	AK039836	Ets1
1792	chrX	88013401	88013807	88013622	48.6348	11.66483	Gm44	Mageb2
1793	chr18	75569924	75570308	75570112	49.93583	11.65525	Smad7	Gm672
1794	chr19	36185506	36186086	36185726	59.89243	11.64856	Ankrd1	Rpp30
1795	chr3	65912923	65913553	65913375	59.89243	11.64856	Veph1	Ptx3
1796	chr5	74574922	74575439	74575172	59.89243	11.64856	Rasl11b	Scfd2
1797	chr1	182358369	182358920	182358659	71.19245	11.63802	Itpkb	6330403A02Rik
1798	chr16	5263181	5263631	5263445	51.15494	11.61664	Fam86	Alg1
1799	chr5	134310440	134310879	134310627	51.15494	11.61664	AK076755	Gatsl2
1800	chr19	46574105	46574755	46574551	48.49928	11.61436	Trim8	AK204799
1801	chr4	124263769	124264260	124263982	53.0956	11.59983	AK160260	Pou3f1
1802	chr6	145004470	145004928	145004705	47.78101	11.59303	Bcat1	Lrmp
1803	chr1	76877115	76877653	76877493	53.68306	11.57422	AK162144	Epha4
1804	chr13	103817301	103818512	103817528	53.68306	11.57422	Mast4	AK007100
1805	chr2	172750430	172751041	172750706	53.68306	11.57422	Bmp7	Spo11
1806	chr5	118549235	118550191	118549503	53.68306	11.57422	Fbxw8	Tesc
1807	chr15	92925132	92925951	92925387	50.93939	11.54033	Gxylt1	Yaf2
1808	chr1	92275072	92275582	92275261	56.2176	11.53658	Cxcr7	Cops8
1809	chr7	144418986	144419444	144419184	56.2176	11.53658	Ebf3	Mgmt
1810	chr12	9344572	9345311	9345006	58.75739	11.50296	AK006240	Osr1
1811	chr19	42222999	42223416	42223154	58.75739	11.50296	Marveld1	Avpi1
1812	chr6	22452603	22453082	22452818	58.75739	11.50296	Fam3c	Wnt16
1813	chr2	169824107	169824979	169824599	49.50181	11.49798	A630075F10Rik	Zfp217
1814	chr10	84430276	84431175	84430557	48.15053	11.48515	Ric8b	Rfx4
1815	chr1	129999513	130000157	129999775	46.82149	11.47964	R3hdm1	Zranb3
1816	chr1	165215420	165216120	165215959	46.82149	11.47964	Prrx1	Gorab
1817	chr10	62506599	62506994	62506806	46.82149	11.47964	Pbld2	Pbld1
1818	chr10	119315323	119315908	119315636	46.82149	11.47964	Grip1	AK019561
1819	chr11	88075509	88076127	88075808	46.82149	11.47964	1700106J16Rik	Mrps23
1820	chr11	93006044	93006667	93006301	46.82149	11.47964	Car10	Utp18
1821	chr12	71853382	71853999	71853706	46.82149	11.47964	Frmd6	Actr10
1822	chr12	108342964	108343767	108343208	46.82149	11.47964	4933406K04Rik	1700121N20Rik
1823	chr13	90309488	90309977	90309748	46.82149	11.47964	AK144747	Tmem167
1824	chr13	103696061	103697075	103696922	46.82149	11.47964	Mast4	AK007100
1825	chr13	117264500	117264909	117264676	46.82149	11.47964	Isl1	Parp8
1826	chr14	28070719	28071271	28070983	46.82149	11.47964	Arhgef3	Il17rd
1827	chr14	29588883	29589344	29589145	46.82149	11.47964	Cacna2d3	Lrtm1
1828	chr14	118404937	118405257	118405162	46.82149	11.47964	Dct	Gpc6
1829	chr15	11107117	11107543	11107338	46.82149	11.47964	Adamts12	Rxfp3
1830	chr15	93529930	93530698	93530232	46.82149	11.47964	Prickle1	Pphln1
1831	chr18	13945973	13946680	13946365	46.82149	11.47964	Zfp521	Hrh4
1832	chr18	81798817	81799528	81799091	46.82149	11.47964	AK046168	Sall3
1833	chr19	21727017	21727816	21727394	46.82149	11.47964	1110059E24Rik	Fam108b
1834	chr2	51075190	51075738	51075424	46.82149	11.47964	AK042686	Rnd3
1835	chr2	141554366	141555599	141554673	46.82149	11.47964	Macrod2	Kif16b
1836	chr3	31111343	31112005	31111587	46.82149	11.47964	Slc7a14	Cldn11
1837	chr7	26063185	26064015	26063502	46.82149	11.47964	Cic	Pafah1b3
1838	chr8	86590269	86591241	86590449	46.82149	11.47964	Rfx1	Mir709
1839	chr9	46806353	46806870	46806621	46.82149	11.47964	2900052N01Rik	Cadm1
1840	chr9	61105731	61106285	61105995	46.82149	11.47964	AK167957	Tle3
1841	chr9	78023149	78023814	78023395	46.82149	11.47964	AK050586	Ick
1842	chr3	90194014	90194756	90194304	61.30152	11.47274	Slc27a3	Ints3
1843	chr3	101515453	101516215	101515941	50.00668	11.44326	BC037703	Atp1a1
1844	chr4	35322637	35323488	35323008	50.00668	11.44326	AK045932	3110043O21Rik
1845	chr8	130075498	130076853	130075847	50.00668	11.44326	Pard3	BC094642
1846	chr11	119930536	119931007	119930780	61.19178	11.44027	Azi1	2410002I01Rik
1847	chr12	11094382	11094990	11094613	52.54182	11.4112	Kcns3	AK020565
1848	chr2	169435557	169436065	169435801	52.54182	11.4112	Tshz2	AK033180
1849	chr10	34232243	34232623	34232441	46.62639	11.40605	Frk	Nt5dc1
1850	chr8	16743846	16744331	16744085	68.95345	11.39806	Csmd1	Mir3106
1851	chr14	22987344	22988200	22987593	50.51375	11.39067	1700112E06Rik	Zfp503
1852	chr16	21204407	21205096	21204591	55.08254	11.38276	Ephb3	AK043964
1853	chr2	36039782	36040613	36040048	55.08254	11.38276	Mrrf	AK142949
1854	chr5	119767389	119767930	119767723	55.08254	11.38276	AK162140	BC100494
1855	chr6	94723468	94723995	94723797	53.69184	11.35701	Lrig1	AK156148
1856	chr11	60023693	60024486	60024005	60.17683	11.33452	Srebf1	Rai1
1857	chr12	83194260	83194713	83194492	46.32911	11.29452	Pcnx	Sipa1l1
1858	chr12	95304461	95305008	95304727	46.32911	11.29452	0	0
1859	chr13	28609513	28609980	28609771	46.32911	11.29452	BC025054	Prl5a1
1860	chr16	28937006	28937543	28937229	46.32911	11.29452	1600021P15Rik	AB349192
1861	chr18	69825733	69826544	69825953	46.32911	11.29452	Tcf4	Ccdc68
1862	chr19	45568399	45568929	45568553	46.32911	11.29452	Btrc	AK052812
1863	chr1	74819631	74820121	74819949	45.67049	11.29145	Wnt6	Wnt10a
1864	chr1	81741109	81741617	81741401	45.67049	11.29145	9430031J16Rik	Irs1
1865	chr1	94076800	94077465	94077021	45.67049	11.29145	Hdac4	Ndufa10
1866	chr1	159256070	159256459	159256255	45.67049	11.29145	Rasal2	2810025M15Rik
1867	chr10	19655587	19655917	19655770	45.67049	11.29145	Map3k5	Pex7
1868	chr10	44745109	44745517	44745311	45.67049	11.29145	Prep	Popdc3
1869	chr10	55657333	55658031	55657819	45.67049	11.29145	D630037F22Rik	Msl3l2
1870	chr12	28026860	28027821	28027599	45.67049	11.29145	Sox11	AK163447
1871	chr12	28250567	28251368	28250886	45.67049	11.29145	Sox11	AK163447
1872	chr12	45523499	45523985	45523713	45.67049	11.29145	Nrcam	Pnpla8
1873	chr12	45650835	45651194	45651012	45.67049	11.29145	Nrcam	Pnpla8
1874	chr14	24331915	24332460	24332132	45.67049	11.29145	Kcnma1	AK043847
1875	chr14	68054073	68054638	68054246	45.67049	11.29145	Ebf2	AK015336
1876	chr14	103135861	103136304	103136087	45.67049	11.29145	Kctd12	Irg1
1877	chr14	118337773	118338110	118337962	45.67049	11.29145	Gpc6	Dct
1878	chr16	25690670	25691214	25690909	45.67049	11.29145	Trp63	Tprg
1879	chr16	63090567	63090851	63090705	45.67049	11.29145	Pros1	Arl13b
1880	chr17	37095093	37095737	37095410	45.67049	11.29145	Znrd1	Znrd1as
1881	chr17	61064750	61065159	61064940	45.67049	11.29145	AB350970	AK195428
1882	chr17	91191212	91191619	91191401	45.67049	11.29145	Nrxn1	AK039693
1883	chr18	32452738	32453187	32453017	45.67049	11.29145	Ercc3	Map3k2
1884	chr18	62469444	62469849	62469610	45.67049	11.29145	Htr4	Gm9949
1885	chr19	45148662	45149118	45148895	45.67049	11.29145	Kazald1	Sfxn3
1886	chr2	68083974	68084439	68084139	45.67049	11.29145	Stk39	B3galt1
1887	chr2	119796371	119796767	119796542	45.67049	11.29145	Mga	Mapkbp1
1888	chr3	107093595	107094075	107093834	45.67049	11.29145	Slc16a4	Hbxip
1889	chr3	116217297	116217744	116217488	45.67049	11.29145	Dbt	Rtcd1
1890	chr3	134292835	134293554	134293051	45.67049	11.29145	Tacr3	Cxxc4
1891	chr7	6789784	6790587	6790130	45.67049	11.29145	Usp29	Mir3099
1892	chr8	38943172	38943699	38943469	45.67049	11.29145	Sgcz	Mir383
1893	chr9	58780383	58780802	58780639	45.67049	11.29145	Neo1	Hcn4
1894	chr9	71260899	71261488	71261253	45.67049	11.29145	Grinl1a	Gcom1
1895	chr10	87684158	87684566	87684368	48.86493	11.26988	Ccdc53	Nup37
1896	chr11	102963906	102964347	102964117	48.86493	11.26988	Acbd4	Plcd3
1897	chr5	13312687	13313602	13313063	48.86493	11.26988	Sema3a	AK186650
1898	chr6	125958932	125959437	125959118	48.86493	11.26988	Ano2	Ntf3
1899	chr9	98463753	98464332	98463990	48.86493	11.26988	4930579K19Rik	Copb2
1900	chr11	89551961	89552406	89552165	50.81462	11.2684	AK020705	Ankfn1
1901	chr2	168519794	168520548	168520316	51.40672	11.24818	Atp9a	Sall4
1902	chr4	149964239	149964674	149964487	51.40672	11.24818	Rere	Slc45a1
1903	chr8	86398747	86399627	86398946	51.40672	11.24818	AK134933	Lphn1
1904	chr5	110845574	110846179	110845842	50.09522	11.24483	Fbrsl1	Gm1679
1905	chr7	80481264	80481767	80481477	46.15583	11.22985	AK043101	AK133139
1906	chr1	182477573	182478292	182478001	53.95329	11.22893	Parp1	6330403A02Rik
1907	chr13	53273991	53274461	53274276	53.95329	11.22893	Ror2	Sptlc1
1908	chr16	57525558	57526095	57525755	45.47882	11.21906	2610528E23Rik	Filip1l
1909	chr5	132179721	132180391	132179891	45.47882	11.21906	Auts2	AK140583
1910	chr15	26716873	26717268	26717091	59.05739	11.19629	Fbxl7	Mar-11
1911	chr2	79475117	79475693	79475376	59.05739	11.19629	Ssfa2	Ppp1r1c
1912	chr4	107282330	107282811	107282542	48.65629	11.19584	Glis1	Dmrtb1
1913	chr9	43425477	43426198	43425926	45.98708	11.16713	Pvrl1	Trim29
1914	chr2	115210324	115212393	115210600	47.21719	11.1442	AK019710	3110099E03Rik
1915	chr7	91838283	91838751	91838479	74.42253	11.12882	AK011897	Zfand6
1916	chr12	15406855	15407565	15407403	45.18677	11.10936	AK015413	Trib2
1917	chr2	162560005	162560571	162560230	45.18677	11.10936	9430021M05Rik	Ptprt
1918	chr1	91837839	91838496	91838172	44.52664	11.10326	AK036422	Gbx2
1919	chr1	122650720	122651281	122651012	44.52664	11.10326	En1	Marco
1920	chr1	149093551	149093966	149093778	44.52664	11.10326	Fam5c	AK158929
1921	chr1	167752472	167752837	167752698	44.52664	11.10326	Cd247	Creg1
1922	chr10	100107756	100108302	100108055	44.52664	11.10326	1700017N19Rik	4930430F08Rik
1923	chr10	127930714	127931273	127931036	44.52664	11.10326	Myl6	Myl6b
1924	chr11	81868097	81868558	81868337	44.52664	11.10326	Ccl11	Ccl7
1925	chr12	7677016	7677628	7677225	44.52664	11.10326	AK043922	AK146888
1926	chr12	9950649	9951103	9950848	44.52664	11.10326	Osr1	AK006240
1927	chr12	80397169	80398461	80397449	44.52664	11.10326	Zfyve26	Rad51l1
1928	chr13	46068296	46069156	46068846	44.52664	11.10326	Atxn1	Gm1574
1929	chr13	96544944	96545269	96545057	44.52664	11.10326	Iqgap2	AK146386
1930	chr13	111990411	111990884	111990642	44.52664	11.10326	Actbl2	Gpbp1
1931	chr14	35311852	35312242	35312055	44.52664	11.10326	Bmpr1a	9230112D13Rik
1932	chr15	30268427	30268902	30268703	44.52664	11.10326	Ctnnd2	AB336785
1933	chr16	22439596	22440156	22439836	44.52664	11.10326	Etv5	Dgkg
1934	chr16	63809682	63810185	63809865	44.52664	11.10326	Epha3	Csnka2ip
1935	chr16	94448078	94449571	94449274	44.52664	11.10326	Hlcs	Sim2
1936	chr19	30104482	30105370	30104938	44.52664	11.10326	Uhrf2	Trpd52l3
1937	chr19	56096740	56097292	56096983	44.52664	11.10326	AK052788	AK047239
1938	chr3	32596954	32597451	32597239	44.52664	11.10326	Actl6a	Mrpl47
1939	chr3	49788601	49789120	49788891	44.52664	11.10326	AK144912	Pcdh18
1940	chr3	82038114	82038484	82038306	44.52664	11.10326	Gucy1a3	Mtap9
1941	chr3	86117090	86117478	86117281	44.52664	11.10326	Lrba	AK080030
1942	chr3	98794685	98795501	98794939	44.52664	11.10326	Hao2	Hsd3b1
1943	chr4	43591106	43591747	43591487	44.52664	11.10326	Gba2	Rgp1
1944	chr4	58682838	58684092	58683731	44.52664	11.10326	Olfr267	Lpar1
1945	chr4	97775234	97776182	97775472	44.52664	11.10326	Nfia	AK002663
1946	chr4	108505273	108506331	108505642	44.52664	11.10326	Btf3l4	Txndc12
1947	chr5	98874032	98874419	98874236	44.52664	11.10326	1700007G11Rik	Mir703
1948	chr6	88415023	88415671	88415220	44.52664	11.10326	Ruvbl1	Eefsec
1949	chr6	146272985	146273400	146273208	44.52664	11.10326	Itpr2	4933424B01Rik
1950	chr6	147774407	147774807	147774637	44.52664	11.10326	AK076842	1700049E15Rik
1951	chr7	28376215	28376641	28376386	44.52664	11.10326	2310022A10Rik	Akt2
1952	chr7	90209297	90209926	90209587	44.52664	11.10326	A530021J07Rik	AK020043
1953	chr7	143250386	143251035	143250650	44.52664	11.10326	AK031861	AK038554
1954	chr8	9044949	9045355	9045200	44.52664	11.10326	Fam155a	Arglu1
1955	chr8	80235430	80236117	80235630	44.52664	11.10326	Ednra	AK017010
1956	chr8	124473814	124475089	124474517	44.52664	11.10326	Banp	Car5a
1957	chr9	62087817	62088378	62088163	44.52664	11.10326	Spesp1	Anp32a
1958	chr18	69375905	69376346	69376125	47.7298	11.09649	A730085E03Rik	Tcf4
1959	chr8	5360031	5360441	5360222	47.7298	11.09649	Slc10a2	Shcbp1
1960	chr15	25288480	25288864	25288674	50.27786	11.08516	Basp1	BC100491
1961	chr15	89003428	89003922	89003625	50.27786	11.08516	Plxnb2	Fam116b
1962	chr6	100526152	100526558	100526361	50.27786	11.08516	Shq1	AK006738
1963	chr9	98233760	98234141	98233964	50.27786	11.08516	Nmnat3	Rbp1
1964	chr1	170752506	170753011	170752729	52.82994	11.07511	Pbx1	BC039791
1965	chr18	47182755	47183268	47182973	52.82994	11.07511	Commd10	Gm949
1966	chr19	18036771	18037200	18036982	52.82994	11.07511	Pcsk5	Rfk
1967	chr3	148937557	148938041	148937830	52.82994	11.07511	AK133793	BC075654
1968	chr12	56936940	56937444	56937226	55.38527	11.06614	Brms1l	Ralgapa1
1969	chr9	64081408	64081918	64081652	55.38527	11.06614	Map2k1	Uchl4
1970	chr19	46835397	46836551	46836340	55.35479	11.05669	Cnnm2	As3mt
1971	chr11	98635189	98635620	98635382	68.19403	11.0326	Nr1d1	Thra
1972	chr18	38244632	38245127	38244903	53.91626	11.01009	Arap3	Pcdh1
1973	chr14	64495998	64496450	64496229	44.21366	10.98507	Pinx1	Xkr6
1974	chr11	54471393	54471782	54471602	46.08505	10.96731	Rapgef6	Cdc42se2
1975	chr1	194648859	194649970	194649587	45.3652	10.93801	AK006895	Sertad4
1976	chr4	126904364	126905199	126904603	48.55895	10.93698	Dlgap3	BC003266
1977	chr4	106246313	106246795	106246579	54.96156	10.93533	Dhcr24	BC055111
1978	chr1	43039913	43040378	43040110	44.05159	10.92421	Gpr45	Tgfbrap1
1979	chr17	27558959	27560135	27559680	44.05159	10.92421	Grm4	DQ705564
1980	chr19	56015179	56015973	56015685	44.05159	10.92421	Tcf7l2	Ppnr
1981	chr7	129555281	129555928	129555563	44.05159	10.92421	Prkcb	2010110P09Rik
1982	chr7	147243954	147244657	147244272	44.05159	10.92421	Msx3	Caly
1983	chr11	105122932	105123486	105123071	46.60138	10.92311	Tlk2	Mrc2
1984	chr3	5218305	5218648	5218458	46.60138	10.92311	AK012506	Zfhx4
1985	chr5	21005178	21005760	21005509	46.60138	10.92311	Fbxl13	Fam185a
1986	chr12	86538544	86539411	86539163	49.15532	10.92215	Pgf	Eif2b2
1987	chr13	32600644	32601508	32601158	49.15532	10.92215	Gmds	Mylk4
1988	chr14	24204905	24205491	24205178	49.15532	10.92215	Kcnma1	AK043847
1989	chr2	166561027	166561650	166561430	49.15532	10.92215	Prex1	Trp53rk
1990	chr11	40546533	40547152	40546889	51.71256	10.92129	Hmmr	Nudcd2
1991	chr11	118902095	118902947	118902405	51.71256	10.92129	Cbx8	Cbx2
1992	chr5	81088019	81088582	81088317	51.71256	10.92129	Lphn3	0
1993	chr4	8913643	8914130	8913893	56.83453	10.91984	Chd7	Clvs1
1994	chr1	159998373	159998792	159998616	43.39008	10.91507	Fam5b	Astn1
1995	chr1	165244361	165245283	165245068	43.39008	10.91507	Prrx1	Gorab
1996	chr10	8616481	8616875	8616604	43.39008	10.91507	Sash1	Ust
1997	chr11	63071426	63071966	63071704	43.39008	10.91507	Pmp22	Tekt3
1998	chr11	110823063	110823546	110823338	43.39008	10.91507	Kcnj16	Kcnj2
1999	chr12	27624707	27625171	27624918	43.39008	10.91507	AK015322	AK163447
[truncated: 322 more rows]
