# Supplementary material for: HOX paralogs selectively convert binding of ubiquitous transcription factors into tissue-specific patterns of enhancer activation
Source: PLoS Genet. 2020 Dec 14;16(12):e1009162. doi: 10.1371/journal.pgen.1009162 (PMC7769617; doi:10.1371/journal.pgen.1009162)
Supplement: S1 Data — (XLSX) [file pgen.1009162.s011.xlsx]

## Sheet: 3D
		Condition	1	2	3	4	5	6	7	8	9	Average
	wt meis	pcDNA3	0.863062	0.945117	1.19182	0.961482	1.0154	1.02311	0.936788	1.23098	0.832229	1
		Hoxa2	2.78019	1.71817	1.29847	2.97849	3.0804	2.92558	1.9887	2.50407	1.84846	2.34695
		Hoxa3	1.45644	1.65563	1.54199	1.90864	1.86399	1.80201	1.30401	1.46796	1.48681	1.60972
		Pbx + Meis2	1.70826	1.92661	1.76951	2.15088	2.42869	2.18567	1.76159	2.01326	1.58931	1.9482
		Hoxa2 + Pbx + Meis2	8.56835	10.4019	9.59622	15.2789	16.2564	16.3286	12.1608	12.0599	12.4352	12.5651
		Hoxa3 + Pbx + Meis2	4.43056	3.8036	4.34751	5.18277	6.11209	6.11577	4.53213	5.07102	4.92149	4.94633
	Mutant	pcDNA3	1.07345	0.918133	1.00842	1.0347	1.0521	0.913194	1.15769	1.02142	0.820891	1
		Hoxa2 + Pbx + Meis2	2.88421	2.94307	3.04236	4.16553	3.98318	4.34037	4.62088	5.3009	5.12181	4.0447
		Hoxa3 + Pbx + Meis2	2.74987	3.06569	3.42294	3.21738	3.19059	2.91276	3.86563	3.5486	3.73658	3.30112

## Sheet: 3E
		Condition	1	2	3	4	5	6	7	8	9	Average
		pcDNA3	0.863062	0.945117	1.19182	0.961482	1.0154	1.02311	0.936788	1.23098	0.832229	1
		Hoxa2	2.78019	1.71817	1.29847	2.97849	3.0804	2.92558	1.9887	2.50407	1.84846	2.34695
		Hoxa2-A3HD	2.48212	2.6979	2.4773	2.92562	2.85645	3.04982	2.08778	2.14531	2.34758	2.56332
		Hoxa3	1.45644	1.65563	1.54199	1.90864	1.86399	1.80201	1.30401	1.46796	1.48681	1.60972
		Hoxa3-A2HD	1.12555	1.05106	1.04668	1.71766	1.6724	1.5685	1.33503	1.18334	1.11993	1.31335
		Pbx + Meis2	1.70826	1.92661	1.76951	2.15088	2.42869	2.18567	1.76159	2.01326	1.58931	1.9482
		Hoxa2 + Pbx + Meis2	8.56835	10.4019	9.59622	15.2789	16.2564	16.3286	12.1608	12.0599	12.4352	12.5651
		Hoxa2-A3HD + Pbx + Meis2	8.87865	11.6658	5.88541	15.5437	12.6445	14.149	13.4046	11.0201	10.7107	11.5447
		Hoxa3 + Pbx + Meis2	4.43056	3.8036	4.34751	5.18277	6.11209	6.11577	4.53213	5.07102	4.92149	4.94633
		Hoxa3-A2HD + Pbx + Meis2	3.75047	2.77102	1.097	4.6684	4.73677	3.79179	3.35259	3.02169	2.97785	3.35195

## Sheet: 3I
			1	2	3	Average
	wt	p+m	0.935228	1.06477		1
	m1	p+m	0.321943	0.242902		0.282422
		p+m+A2	0.193	0.235532		0.214266
		p+m+A3	0.173179	0.0801448		0.126662
	m2	p+m	0.177519	0.202974		0.190246
		p+m+A2	0.170913	0.208933		0.189923
		p+m+A3	0.205253	0.114183		0.159718
	m1+2	p+m	0.0416201	0.036111	0.0744321	0.0507211
		p+m+A2	0.0682354	0.0844125	0.0708104	0.0744861
		p+m+A3	0.0389131	0.0819768	0.0729869	0.0646256
	m3	p+m	0.183337	0.137043		0.16019
		p+m+A2	0.10923	0.0917904		0.10051
		p+m+A3	0.0787375	0.107944		0.0933408
	m4	p+m	0.158457	0.107434		0.132945
		p+m+A2	0.0878426	0.0611493		0.0744959
		p+m+A3	0.0775642	0.0485459		0.0630551

## Sheet: 4F
	Condition		1	2	3	4	5	6	Average
	Meis2-luc wt	pcDNA3	0.990104	1.00852	1.00137	1.01356	0.985353	1.00108	1
		Hoxa2 + Pbx + Meis2	8.99681	8.91595	7.9123	9.86923	9.52666	10.3083	9.25487
		0.75 A2 + 0.25 A3 + Pbx + Meis2	7.7995	8.31696	7.12123	9.42531	8.97232	8.43715	8.34541
		0.5 A2 + 0.5 A3 + Pbx + Meis2	4.9165	4.76994	5.13004	5.39702	5.747	5.85386	5.3024
		0.25 A2 + 0.75 A3 + Pbx + Meis2	4.48719	5.36843	5.07547	4.83937	5.1462	5.06231	4.99649
		Hoxa3 + Pbx + Meis2	3.78095	4.01852	4.0619	4.00254	4.63607	4.28932	4.13155
		0.5 A2 + Pbx + Meis2	7.97178	8.42457	6.80183	9.29144	8.73741	7.63237	8.14323
		0.5 A3 + Pbx + Meis2	2.87808	3.82527	3.74798	2.70477	3.93161	3.76961	3.47622
	Zfp703 (short)-luc wt	pcDNA3	1.00074	0.925812	1.07345	0.998103	0.991159	1.01074	1
		Hoxa2 + Pbx + Meis2	11.7516	12.6739	10.8034	11.2006	11.3674	12.117	11.6523
		0.75 A2 + 0.25 A3 + Pbx + Meis2	11.0288	9.46461	8.33377	9.78223	10.3991	8.69104	9.61659
		0.5 A2 + 0.5 A3 + Pbx + Meis2	6.63795	6.83611	6.22513	6.39289	6.52232	5.60059	6.36916
		0.25 A2 + 0.75 A3 + Pbx + Meis2	4.6449	4.75528	5.00828	5.45291	5.16842	4.88233	4.98536
		Hoxa3 + Pbx + Meis2	4.01292	5.36746	4.59978	4.0352	4.68933	4.20242	4.48452
		0.5 A2 + Pbx + Meis2	11.2144	10.2462	7.43225	5.51509	5.44571	5.24223	7.51596
		0.5 A3 + Pbx + Meis2	3.75733	4.20038	4.38838	3.48389	4.03027	3.75865	3.93648

## Sheet: 6K
	Condition	1	2	3	4	5	6	7	8	9	Average
	pcDNA3	1.01947	0.975178	1.00535	1.07531	0.688673	1.23602	0.986302	0.974841	1.03886	1
	Meis	1.14059	1.16353	1.05256	1.28393	1.32347	1.24828	1.26181	1.1656	1.17683	1.20185
	Meis+A2	1.49495	1.47787	1.52307	1.89223	1.54086	1.78307	1.70736	1.34772	1.49775	1.58499
	Meis+A3	1.59704	1.58109	1.68956	1.80515	0.726682	1.5706	1.53425	1.49408	1.81067	1.53435
	Pbx+Meis	1.41374	1.6213	1.54381	1.4623	1.6115	1.56871	1.63434	1.65877	1.62373	1.57091
	Pbx+Meis+A2	2.35788	2.32393	2.33907	2.69928	2.56879	2.55429	2.22188	2.44695	2.72824	2.47114
	Pbx+Meis+A3	2.1089	2.04593	2.06437	2.24589	2.15169	2.35664	2.27356	2.03601	2.19807	2.16456
	Pbx+Meis+Foxc1	2.66185	2.61258	2.2928	2.79233	2.78633	2.71725	2.31233	2.69488	2.75126	2.62462
	Pbx+Meis+Foxc1+A2	4.09092	3.95281	4.18809	3.43127	4.09091	4.45671	4.43917	4.40322	4.55022	4.17815
	Pbx+Meis+Foxc1+A3	3.82785	3.78688	4.17978	3.57552	3.73645	3.79584	4.08121	4.19552	4.24821	3.93636
	Meis+Foxc1	2.1076	2.51354	2.59723	1.9797	2.59973	2.62777	2.11057	2.09333	2.09234	2.30242
	Meis+Foxc1+A2	3.10115	3.31294	2.89764	3.72338	3.65167	2.95801	2.69966	2.98958	2.9603	3.14381
	Meis+Foxc1+A3	2.47566	2.66727	3.01306	2.28901	2.98414	2.97143	2.18356	2.99935	3.02653	2.73445
	Foxc1				1.93284	0.936443	1.65902	1.49682	1.65168	1.87132	1.59136
	Foxc1+A2				2.14521	2.38916	2.31698	2.00106	2.18827	2.15019	2.19848
	Foxc1+A3				2.23455	2.47235	0.968304	2.50264	2.14609	2.36279	2.11445
	A2				1.2355	1.58075	1.47319	1.58985	1.52129	1.70628	1.51781
	A3				1.65818	1.56862	1.56259	1.77134	1.81963	1.72357	1.68399

## Sheet: S2C
	Condition		Band	1	2	3	Average
	WT	p+m+a2	PMA2	0.00159763	0.00175739	0.00187721	0.00174408
	Mutant	p+m+a2	PMA2	0.0841782	0.1534	0.0764342	0.104671
	WT	p+m+a3	PMA3	0.161587	0.388916	0.438349	0.329617
	Mutant	p+m+a3	PMA3	0.294803	0.139363	0.562007	0.332058

## Sheet: S3B
	PGL4-luc Zfp703 CRE1 wt	pcDNA3	0.990991	0.94242	1.06659	1.13556	0.965037	0.899401	0.923259	1.07618	1.00056	1
		Hoxa2	9.73205	10.6781	9.0262	12.8514	13.8549	14.0189	8.22651	8.17656	6.99692	10.3957
		Hoxa2-A3HD	6.98864	7.61723	8.53933	11.6739	11.1608	11.1059	7.45264	7.70879	7.7735	8.89119
		Hoxa3	4.00339	4.55209	4.21028	7.21574	7.40371	6.65141	5.12031	6.08207	4.58139	5.5356
		Hoxa3-A2HD	2.15241	2.34779	2.70771	3.45238	4.01466	3.94517	3.15037	3.16251	3.69991	3.18144
		Pbx + Meis2	2.2107	2.29185	2.22113	2.09313	2.3937	2.07289	3.84793	3.31069	2.52167	2.55152
		Hoxa2 + Pbx + Meis2	13.0481	14.0197	13.6616	14.2582	15.7565	15.8425	7.79198	10.0297	8.68361	12.5658
		Hoxa2-A3HD + Pbx + Meis2	10.2679	10.0309	9.48699	11.8224	10.8111	12.7671	7.46361	7.99347	5.85952	9.61144
		Hoxa3 + Pbx + Meis2	3.50667	3.76329	3.4272	5.07923	5.32505	5.11353	4.13221	4.54573	4.85759	4.41672
		Hoxa3-A2HD + Pbx + Meis2	2.35501	2.3904	2.15906	4.24672	3.8267	4.35798	4.07017	3.53974	3.25501	3.35564
	TGATNNAT	pcDNA3	1.05623	0.985519	0.958248	0.967878	1.04336	0.988761	1.06803	1.0369	0.895067	1
		Hoxa2 + Pbx + Meis2	2.11825	1.82067	2.02293	1.72095	1.98551	1.98285	2.12852	2.20906	2.46342	2.05024
		Hoxa3 + Pbx + Meis2	1.79158	1.8386	1.79663	1.35719	1.59066	1.67504	2.04642	2.45147	2.71287	1.91783

## Sheet: S3D
	PGL4-luc Meis2 enh1	pcDNA3	0.953637	1.04508	1.00128	0.977753	0.980415	1.04183	1
		Hoxa2	2.38447	2.22305	2.43856	2.58562	2.40389	2.11797	2.35893
		Hoxa3	1.63726	1.86039	1.96463	1.50678	1.59627	1.86712	1.73874
		Hoxd3	2.97587	2.52313	2.16864	2.47652	2.33408	1.74083	2.36984
		Pbx + Meis2	2.20978	2.26348	2.36705	1.89865	1.99265	2.18821	2.1533
		Hoxa2 + Pbx + Meis2	12.1215	13.1621	11.2496	13.9344	11.8241	11.8931	12.3641
		Hoxa3 + Pbx + Meis2	4.65051	4.7681	4.95217	4.22318	4.5203	4.29054	4.56746
		Hoxd3 + Pbx + Meis2	6.99004	7.2184	7.90242	7.37989	7.06524	6.46132	7.16955

## Sheet: S3G
			1	2	average
		pbx+meis	0.734662	1.26534	1
	trimeric band	a2/p/m	1.98833	1.61442	1.80138
		a2-a3HD/p/m	1.794	1.63633	1.71517
		a3/p/m	0.749071	0.592341	0.670706
		a3-a2HD/p/m	0.531857	0.454602	0.493229
	dimeric band	pbx+meis	0.981023	1.01898	1
		a2/p/m	0.305028	0.26454	0.284784
		a2-a3HD/p/m	0.187999	0.228505	0.208252
		a3/p/m	0.57717	0.579685	0.578428
		a3-a2HD/p/m	0.699584	0.541135	0.620359

## Sheet: S3H
	Condition	Band	1	2	3	Average
	PMA2	A2	1.40431	1.13456	1.37327	1.30405
	PMA0.75A2+0.25A3	A2	0.952418	0.893782	1.05409	0.966762
	PMA0.75A2+0.25A3	A3	0.001422	0.003841	0.001882	0.002382
	PMA0.5A2+0.5A3	A2	0.584332	0.413215	0.699609	0.565719
	PMA0.5A2+0.5A3	A3	0.282125	0.203261	0.10459	0.196659
	PMA0.25A2+0.75A3	A2	0.097876	0.152692	0.206985	0.152518
	PMA0.25A2+0.75A3	A3	0.46732	0.704744	0.571936	0.581333
	PMA3	A3	0.612683	0.896742	0.640954	0.716793

[truncated: 3 more sheets: S3I, S4C, S2D]
